# Supplementary material for: Pyrrolidinium-2-carboxyl­ate–4-nitro­phenol (1/2)
Source: Acta Crystallogr Sect E Struct Rep Online. 2013 Oct 31;69(Pt 11):o1723. doi: 10.1107/S1600536813028742 (PMC3884369; doi:10.1107/S1600536813028742)
Supplement: Supplementary file 1 [file e-69-o1723-sup1.cif]

##############################################################################
#                                                                            #
# This CIF contains the data in a paper accepted for publication in          #
# Acta Crystallographica Section E. It conforms to the requirements of       #
# Notes for Authors for Acta Crystallographica Section E, and has been       #
# peer reviewed under the auspices of the IUCr Commission on Journals.       #
#                                                                            #
# Full details of the Crystallographic Information File format               #
# are given in the paper "The Crystallographic Information File (CIF):       #
# a New Standard Archive File for Crystallography" by S. R. Hall, F. H.      #
# Allen and I. D. Brown [Acta Cryst. (1991), A47, 655-685].                  #
#                                                                            #
# The current version of the core CIF dictionary is obtainable from          #
# ftp://ftp.iucr.org/pub/cif_core.dic.                                       #
#                                                                            #
# Software is freely available for graphical display of the structure(s)     #
# in this CIF. For information consult the CIF software page                 #
# http://www.iucr.org/resources/cif/software.                                #
#                                                                            #
# This file may be used for bona fide research purposes within the           #
# scientific community so long as proper attribution is given to the journal # 
# article from which it was obtained.                                        #
#                                                                            #
##############################################################################
data_global
_audit_creation_method     SHELXL-97
_journal_date_recd_electronic     2013-10-09
_journal_date_accepted     2013-10-19
_journal_name_full     'Acta Crystallographica, Section E'
_journal_year     2013
_journal_volume     69
_journal_issue     11
_journal_page_first     o1723
_journal_page_last     o1723
_journal_paper_category     QO
_journal_paper_doi     10.1107/S1600536813028742
_journal_coeditor_code     SU2657
_publ_contact_author_name     'Devadasan Velmurugan'
_publ_contact_author_address
;  CAS in Crystallography and Biophysics
   University of Madras
   Maraimalai Campus (Guindy Campus)
   Chennai 600 025
   India
;
_publ_contact_author_email     'shirai2011@gmail.com'
_publ_contact_author_fax     '044 091 2499 3057'
_publ_contact_author_phone     '044 091 24484170'
_publ_section_title
;
Pyrrolidinium-2-carboxylate--4-nitrophenol (1/2)
;
loop_
    _publ_author_name
    _publ_author_address
    'Narayanan Swarna Sowmya'
;
   Sri Venkateswara College of Engineering
   Pennalur
   Irungattukottai 602 117
   Sriperumbudur Taluk
   Tamilnadu
   India
;
    'Yechuri Vidyalakshmi'
;
    Department of Physics
    Anna University
    Adyar
    Chennai 600 025
    Tamilnadu
    India
;
    'Sadasivam Sampathkrishnan'
;
   Sri Venkateswara College of Engineering
   Pennalur
   Irungattukottai 602 117
   Sriperumbudur Taluk
   Tamilnadu
   India
;
    'Thothadri Srinivasan'
;
    Centre of Advanced Study in Crystallography and Biophysics
    University of Madras
    Guindy Campus
    Chennai 600 025
    India
;
    'Devadasan Velmurugan'
;
    Centre of Advanced Study in Crystallography and Biophysics
    University of Madras
    Guindy Campus
    Chennai 600 025
    India
;
data_I
_audit_creation_method     SHELXL-97
_database_code_depnum_ccdc_archive     'CCDC 954997'
_chemical_name_systematic
;
Pyrrolidinium-2-carboxylate--4-nitrophenol (1/2)
;
_chemical_name_common     ?
_chemical_formula_moiety     'C5 H9 N O2, 2(C6 H5 N O3)'
_chemical_formula_sum     'C17 H19 N3 O8'
_chemical_formula_iupac     'C5 H9 N O2, 2C6 H5 N O3'
_chemical_formula_weight     393.35
_chemical_melting_point     ?
_symmetry_cell_setting     orthorhombic
_symmetry_space_group_name_H-M     'P 21 21 21'
_symmetry_space_group_name_Hall     'P 2ac 2ab'
loop_
    _symmetry_equiv_pos_as_xyz
    'x, y, z'
    '-x+1/2, -y, z+1/2'
    'x+1/2, -y+1/2, -z'
    '-x, y+1/2, -z+1/2'
_cell_length_a     5.9045(3)
_cell_length_b     15.6099(7)
_cell_length_c     20.0424(9)
_cell_angle_alpha     90.00
_cell_angle_beta     90.00
_cell_angle_gamma     90.00
_cell_volume     1847.28(15)
_cell_formula_units_Z     4
_cell_measurement_reflns_used     3572
_cell_measurement_theta_min     2.42
_cell_measurement_theta_max     25.91
_cell_measurement_temperature     293(2)
_exptl_crystal_description     Block
_exptl_crystal_colour     colourless
_exptl_crystal_size_max     0.35
_exptl_crystal_size_mid     0.25
_exptl_crystal_size_min     0.25
_exptl_crystal_density_diffrn     1.414
_exptl_crystal_density_meas     ?
_exptl_crystal_density_method     'not measured'
_exptl_crystal_F_000     824
_exptl_absorpt_coefficient_mu     0.114
_exptl_absorpt_correction_type     multi-scan
_exptl_absorpt_process_details     '(<i>SADABS</i>; Bruker, 2008)'
_exptl_absorpt_correction_T_min     0.9612
_exptl_absorpt_correction_T_max     0.9721
_exptl_special_details     ?
_diffrn_ambient_temperature     293(2)
_diffrn_radiation_type     MoK\a
_diffrn_radiation_wavelength     0.71073
_diffrn_radiation_source     'fine-focus sealed tube'
_diffrn_radiation_monochromator     graphite
_diffrn_measurement_device_type     'Bruker SMART APEXII area-detector'
_diffrn_measurement_method     '\w and \f scans'
_diffrn_detector_area_resol_mean     ?
_diffrn_reflns_number     17765
_diffrn_reflns_av_R_equivalents     0.0290
_diffrn_reflns_av_sigmaI/netI     0.0234
_diffrn_reflns_theta_min     2.42
_diffrn_reflns_theta_max     25.91
_diffrn_reflns_theta_full     25.91
_diffrn_measured_fraction_theta_max     0.993
_diffrn_measured_fraction_theta_full     0.993
_diffrn_reflns_limit_h_min     -7
_diffrn_reflns_limit_h_max     7
_diffrn_reflns_limit_k_min     -17
_diffrn_reflns_limit_k_max     19
_diffrn_reflns_limit_l_min     -23
_diffrn_reflns_limit_l_max     24
_diffrn_standards_number     ?
_diffrn_standards_interval_count     ?
_diffrn_standards_interval_time     ?
_diffrn_standards_decay_%     ?
_refine_special_details
;
 Refinement of F^2^ against ALL reflections.  The weighted R-factor wR and
 goodness of fit S are based on F^2^, conventional R-factors R are based
 on F, with F set to zero for negative F^2^. The threshold expression of
 F^2^ > 2sigma(F^2^) is used only for calculating R-factors(gt) etc. and is
 not relevant to the choice of reflections for refinement.  R-factors based
 on F^2^ are statistically about twice as large as those based on F, and R-
 factors based on ALL data will be even larger.
;
_reflns_number_total     3572
_reflns_number_gt     2987
_reflns_threshold_expression     I>2sigma(I)
_refine_ls_structure_factor_coef     Fsqd
_refine_ls_matrix_type     full
_refine_ls_R_factor_all     0.0491
_refine_ls_R_factor_gt     0.0365
_refine_ls_wR_factor_gt     0.0870
_refine_ls_wR_factor_ref     0.0936
_refine_ls_goodness_of_fit_ref     1.064
_refine_ls_restrained_S_all     2.901
_refine_ls_number_reflns     3572
_refine_ls_number_parameters     261
_refine_ls_number_restraints     2
_refine_ls_hydrogen_treatment     mixed
_refine_ls_weighting_scheme     calc
_refine_ls_weighting_details
         'calc w=1/[\s^2^(Fo^2^)+(0.0434P)^2^+0.2454P] where P=(Fo^2^+2Fc^2^)/3'
_atom_sites_solution_hydrogens     geom
_atom_sites_solution_primary     direct
_atom_sites_solution_secondary     difmap
_refine_ls_shift/su_max     0.000
_refine_ls_shift/su_mean     0.000
_refine_diff_density_max     0.228
_refine_diff_density_min     -0.149
_refine_ls_extinction_method     none
_refine_ls_extinction_coef     ?
_refine_ls_abs_structure_details     'none; 1490 Friedel pairs merged'
_refine_ls_abs_structure_Flack     ?
loop_
    _atom_type_symbol
    _atom_type_description
    _atom_type_scat_dispersion_real
    _atom_type_scat_dispersion_imag
    _atom_type_scat_source
    'C' 'C' 0.0033 0.0016
                         'International Tables Vol C Tables 4.2.6.8 and 6.1.1.4'
    'H' 'H' 0.0000 0.0000
                         'International Tables Vol C Tables 4.2.6.8 and 6.1.1.4'
    'N' 'N' 0.0061 0.0033
                         'International Tables Vol C Tables 4.2.6.8 and 6.1.1.4'
    'O' 'O' 0.0106 0.0060
                         'International Tables Vol C Tables 4.2.6.8 and 6.1.1.4'
_computing_data_collection     'APEX2 (Bruker, 2008)'
_computing_cell_refinement     'SAINT (Bruker, 2008)'
_computing_data_reduction     'SAINT (Bruker, 2008)'
_computing_structure_solution     'SHELXS97 (Sheldrick, 2008)'
_computing_structure_refinement     'SHELXL97 (Sheldrick, 2008)'
_computing_molecular_graphics     'ORTEP-3 for Windows (Farrugia, 2012)'
_computing_publication_material
                            'SHELXL97 (Sheldrick, 2008) and PLATON (Spek, 2009)'
loop_
    _atom_site_type_symbol
    _atom_site_label
    _atom_site_fract_x
    _atom_site_fract_y
    _atom_site_fract_z
    _atom_site_U_iso_or_equiv
    _atom_site_adp_type
    _atom_site_calc_flag
    _atom_site_refinement_flags
    _atom_site_occupancy
    _atom_site_symmetry_multiplicity
    _atom_site_disorder_assembly
    _atom_site_disorder_group
    C C1 0.7666(9) 0.5876(3) 0.5668(3) 0.0468(13) Uani d . 1 1 . .
    C C2 0.6897(10) 0.5897(3) 0.6313(3) 0.0502(13) Uani d . 1 1 . .
    H H2 0.7673 0.5610 0.6649 0.060 Uiso calc R 1 1 . .
    C C3 0.4946(9) 0.6351(3) 0.6455(2) 0.0469(12) Uani d . 1 1 . .
    H H3 0.4380 0.6362 0.6887 0.056 Uiso calc R 1 1 . .
    C C4 0.3835(9) 0.6789(3) 0.5951(2) 0.0455(12) Uani d . 1 1 . .
    C C5 0.4649(11) 0.6750(4) 0.5306(3) 0.0556(15) Uani d . 1 1 . .
    H H5 0.3892 0.7039 0.4967 0.067 Uiso calc R 1 1 . .
    C C6 0.6561(11) 0.6291(4) 0.5163(3) 0.0552(14) Uani d . 1 1 . .
    H H6 0.7103 0.6262 0.4728 0.066 Uiso calc R 1 1 . .
    C C7 0.7088(10) 0.3784(3) 0.4091(3) 0.0491(13) Uani d . 1 1 . .
    C C8 0.8784(10) 0.3384(4) 0.4433(3) 0.0518(14) Uani d . 1 1 . .
    H H8 1.0042 0.3175 0.4207 0.062 Uiso calc R 1 1 . .
    C C9 0.8621(9) 0.3292(3) 0.5114(3) 0.0474(12) Uani d . 1 1 . .
    H H9 0.9778 0.3028 0.5352 0.057 Uiso calc R 1 1 . .
    C C10 0.6715(8) 0.3596(3) 0.5440(2) 0.0404(11) Uani d . 1 1 . .
    C C11 0.5015(10) 0.3997(4) 0.5088(3) 0.0508(13) Uani d . 1 1 . .
    H H11 0.3744 0.4202 0.5311 0.061 Uiso calc R 1 1 . .
    C C12 0.5193(11) 0.4094(4) 0.4411(3) 0.0549(14) Uani d . 1 1 . .
    H H12 0.4051 0.4364 0.4171 0.066 Uiso calc R 1 1 . .
    C C13 1.0014(8) 0.7956(3) 0.7647(2) 0.0421(12) Uani d . 1 1 . .
    C C14 0.7877(8) 0.8049(3) 0.7237(2) 0.0401(12) Uani d . 1 1 . .
    H H14 0.7464 0.7489 0.7054 0.048 Uiso calc R 1 1 . .
    C C15 0.5588(13) 0.9273(4) 0.7485(4) 0.0726(19) Uani d . 1 1 . .
    H H15A 0.6620 0.9654 0.7718 0.087 Uiso calc R 1 1 . .
    H H15B 0.4042 0.9442 0.7583 0.087 Uiso calc R 1 1 . .
    C C16 0.8030(11) 0.8693(5) 0.6673(3) 0.0729(19) Uani d . 1 1 . .
    H H16A 0.9432 0.9014 0.6702 0.087 Uiso calc R 1 1 . .
    H H16B 0.7977 0.8404 0.6245 0.087 Uiso calc R 1 1 . .
    C C17 0.6028(15) 0.9278(5) 0.6752(4) 0.094(3) Uani d . 1 1 . .
    H H17A 0.6379 0.9851 0.6596 0.113 Uiso calc R 1 1 . .
    H H17B 0.4729 0.9063 0.6507 0.113 Uiso calc R 1 1 . .
    N N1 0.9739(9) 0.5403(3) 0.5517(3) 0.0627(13) Uani d . 1 1 . .
    N N2 0.7296(12) 0.3891(4) 0.3376(3) 0.0710(16) Uani d . 1 1 . .
    N N3 0.5998(7) 0.8362(3) 0.7673(2) 0.0465(11) Uani d D 1 1 . .
    O O1 1.0691(9) 0.5029(3) 0.5975(3) 0.0833(15) Uani d . 1 1 . .
    O O2 1.0428(9) 0.5400(3) 0.4942(3) 0.0866(15) Uani d . 1 1 . .
    O O3 0.1964(7) 0.7261(3) 0.60652(19) 0.0642(12) Uani d . 1 1 . .
    H H3C 0.1632 0.7234 0.6462 0.096 Uiso calc RD 1 1 . .
    O O4 0.8932(11) 0.3577(4) 0.3096(2) 0.0953(18) Uani d . 1 1 . .
    O O5 0.5857(13) 0.4289(4) 0.3074(3) 0.119(2) Uani d . 1 1 . .
    O O6 0.6447(6) 0.3513(3) 0.61037(16) 0.0571(10) Uani d . 1 1 . .
    H H6A 0.7548 0.3265 0.6262 0.086 Uiso calc R 1 1 . .
    O O7 1.1759(6) 0.7746(3) 0.73339(18) 0.0570(10) Uani d . 1 1 . .
    O O8 0.9884(7) 0.8096(3) 0.82530(17) 0.0648(12) Uani d . 1 1 . .
    H H3A 0.653(11) 0.832(4) 0.811(3) 0.064(17) Uiso d . 1 1 . .
    H H3B 0.470(11) 0.804(5) 0.760(4) 0.10(3) Uiso d D 1 1 . .
loop_
    _atom_site_aniso_label
    _atom_site_aniso_U_11
    _atom_site_aniso_U_22
    _atom_site_aniso_U_33
    _atom_site_aniso_U_12
    _atom_site_aniso_U_13
    _atom_site_aniso_U_23
    C1 0.045(3) 0.038(3) 0.057(3) -0.005(2) 0.004(2) -0.007(3)
    C2 0.050(3) 0.046(3) 0.055(3) -0.004(3) -0.008(3) 0.004(3)
    C3 0.048(3) 0.053(3) 0.039(3) -0.003(3) 0.002(2) 0.001(2)
    C4 0.043(3) 0.050(3) 0.044(3) -0.002(2) -0.001(2) -0.003(2)
    C5 0.064(4) 0.064(4) 0.039(3) 0.009(3) -0.001(3) 0.001(3)
    C6 0.063(4) 0.057(3) 0.045(3) -0.001(3) 0.010(3) -0.006(3)
    C7 0.067(4) 0.046(3) 0.034(3) -0.007(3) 0.001(2) -0.002(2)
    C8 0.051(3) 0.055(3) 0.049(3) 0.002(3) 0.014(3) -0.008(3)
    C9 0.040(3) 0.054(3) 0.047(3) 0.006(2) -0.002(2) -0.003(3)
    C10 0.037(3) 0.049(3) 0.036(2) -0.004(2) 0.000(2) -0.004(2)
    C11 0.043(3) 0.061(3) 0.049(3) 0.009(3) 0.003(2) -0.001(3)
    C12 0.056(4) 0.057(3) 0.051(3) 0.008(3) -0.013(3) 0.006(3)
    C13 0.031(2) 0.055(3) 0.040(3) -0.002(2) 0.003(2) -0.005(2)
    C14 0.028(2) 0.057(3) 0.035(2) 0.001(2) 0.0025(19) -0.005(2)
    C15 0.066(4) 0.064(4) 0.087(5) 0.013(3) 0.014(4) -0.005(4)
    C16 0.058(4) 0.104(5) 0.057(4) 0.017(4) 0.015(3) 0.022(4)
    C17 0.076(5) 0.103(6) 0.104(6) 0.025(4) 0.020(4) 0.046(5)
    N1 0.051(3) 0.049(3) 0.088(4) -0.005(2) 0.006(3) -0.012(3)
    N2 0.103(5) 0.067(4) 0.042(3) -0.013(3) 0.004(3) -0.001(3)
    N3 0.030(2) 0.068(3) 0.041(2) 0.004(2) 0.0055(18) 0.002(2)
    O1 0.065(3) 0.075(3) 0.110(4) 0.019(2) -0.008(3) -0.001(3)
    O2 0.074(3) 0.092(3) 0.094(4) 0.011(3) 0.028(3) -0.012(3)
    O3 0.055(2) 0.089(3) 0.048(2) 0.022(2) 0.0020(19) 0.000(2)
    O4 0.135(5) 0.101(4) 0.050(3) -0.013(4) 0.030(3) -0.009(3)
    O5 0.158(6) 0.145(6) 0.052(3) 0.023(5) -0.014(4) 0.028(3)
    O6 0.042(2) 0.092(3) 0.0365(19) 0.003(2) 0.0030(16) 0.0015(19)
    O7 0.0301(18) 0.089(3) 0.052(2) 0.0065(19) 0.0028(16) -0.010(2)
    O8 0.042(2) 0.113(4) 0.039(2) 0.005(2) -0.0036(17) -0.015(2)
_geom_special_details
;
 All esds (except the esd in the dihedral angle between two l.s. planes)
 are estimated using the full covariance matrix.  The cell esds are taken
 into account individually in the estimation of esds in distances, angles
 and torsion angles; correlations between esds in cell parameters are only
 used when they are defined by crystal symmetry.  An approximate (isotropic)
 treatment of cell esds is used for estimating esds involving l.s. planes.
;
loop_
    _geom_bond_atom_site_label_1
    _geom_bond_atom_site_label_2
    _geom_bond_site_symmetry_2
    _geom_bond_distance
    _geom_bond_publ_flag
    C1 C6 . 1.368(8) ?
    C1 C2 . 1.369(8) ?
    C1 N1 . 1.461(8) ?
    C2 C3 . 1.382(8) ?
    C2 H2 . 0.9300 ?
    C3 C4 . 1.385(7) ?
    C3 H3 . 0.9300 ?
    C4 O3 . 1.347(6) ?
    C4 C5 . 1.380(7) ?
    C5 C6 . 1.367(8) ?
    C5 H5 . 0.9300 ?
    C6 H6 . 0.9300 ?
    C7 C8 . 1.364(8) ?
    C7 C12 . 1.377(8) ?
    C7 N2 . 1.449(7) ?
    C8 C9 . 1.375(7) ?
    C8 H8 . 0.9300 ?
    C9 C10 . 1.385(7) ?
    C9 H9 . 0.9300 ?
    C10 O6 . 1.347(6) ?
    C10 C11 . 1.377(7) ?
    C11 C12 . 1.370(7) ?
    C11 H11 . 0.9300 ?
    C12 H12 . 0.9300 ?
    C13 O8 . 1.237(6) ?
    C13 O7 . 1.250(6) ?
    C13 C14 . 1.512(7) ?
    C14 N3 . 1.493(6) ?
    C14 C16 . 1.514(8) ?
    C14 H14 . 0.9800 ?
    C15 N3 . 1.491(8) ?
    C15 C17 . 1.493(11) ?
    C15 H15A . 0.9700 ?
    C15 H15B . 0.9700 ?
    C16 C17 . 1.502(10) ?
    C16 H16A . 0.9700 ?
    C16 H16B . 0.9700 ?
    C17 H17A . 0.9700 ?
    C17 H17B . 0.9700 ?
    N1 O2 . 1.223(7) ?
    N1 O1 . 1.225(7) ?
    N2 O5 . 1.213(8) ?
    N2 O4 . 1.219(8) ?
    N3 H3A . 0.94(6) ?
    N3 H3B . 0.93(5) ?
    O3 H3C . 0.8200 ?
    O6 H6A . 0.8200 ?
loop_
    _geom_angle_atom_site_label_1
    _geom_angle_atom_site_label_2
    _geom_angle_atom_site_label_3
    _geom_angle_site_symmetry_1
    _geom_angle_site_symmetry_3
    _geom_angle
    _geom_angle_publ_flag
    C6 C1 C2 . . 121.9(5) ?
    C6 C1 N1 . . 119.0(5) ?
    C2 C1 N1 . . 119.0(5) ?
    C1 C2 C3 . . 118.8(5) ?
    C1 C2 H2 . . 120.6 ?
    C3 C2 H2 . . 120.6 ?
    C2 C3 C4 . . 119.9(5) ?
    C2 C3 H3 . . 120.1 ?
    C4 C3 H3 . . 120.1 ?
    O3 C4 C5 . . 118.0(5) ?
    O3 C4 C3 . . 122.3(5) ?
    C5 C4 C3 . . 119.8(5) ?
    C6 C5 C4 . . 120.4(5) ?
    C6 C5 H5 . . 119.8 ?
    C4 C5 H5 . . 119.8 ?
    C5 C6 C1 . . 119.1(5) ?
    C5 C6 H6 . . 120.4 ?
    C1 C6 H6 . . 120.4 ?
    C8 C7 C12 . . 121.6(5) ?
    C8 C7 N2 . . 119.2(6) ?
    C12 C7 N2 . . 119.3(6) ?
    C7 C8 C9 . . 119.7(5) ?
    C7 C8 H8 . . 120.2 ?
    C9 C8 H8 . . 120.2 ?
    C8 C9 C10 . . 119.2(5) ?
    C8 C9 H9 . . 120.4 ?
    C10 C9 H9 . . 120.4 ?
    O6 C10 C11 . . 117.6(5) ?
    O6 C10 C9 . . 121.9(5) ?
    C11 C10 C9 . . 120.5(4) ?
    C12 C11 C10 . . 120.1(5) ?
    C12 C11 H11 . . 120.0 ?
    C10 C11 H11 . . 120.0 ?
    C11 C12 C7 . . 119.0(5) ?
    C11 C12 H12 . . 120.5 ?
    C7 C12 H12 . . 120.5 ?
    O8 C13 O7 . . 126.2(5) ?
    O8 C13 C14 . . 117.7(4) ?
    O7 C13 C14 . . 116.1(4) ?
    N3 C14 C13 . . 109.5(4) ?
    N3 C14 C16 . . 105.3(4) ?
    C13 C14 C16 . . 114.8(5) ?
    N3 C14 H14 . . 109.0 ?
    C13 C14 H14 . . 109.0 ?
    C16 C14 H14 . . 109.0 ?
    N3 C15 C17 . . 102.9(5) ?
    N3 C15 H15A . . 111.2 ?
    C17 C15 H15A . . 111.2 ?
    N3 C15 H15B . . 111.2 ?
    C17 C15 H15B . . 111.2 ?
    H15A C15 H15B . . 109.1 ?
    C17 C16 C14 . . 106.1(5) ?
    C17 C16 H16A . . 110.5 ?
    C14 C16 H16A . . 110.5 ?
    C17 C16 H16B . . 110.5 ?
    C14 C16 H16B . . 110.5 ?
    H16A C16 H16B . . 108.7 ?
    C15 C17 C16 . . 103.7(6) ?
    C15 C17 H17A . . 111.0 ?
    C16 C17 H17A . . 111.0 ?
    C15 C17 H17B . . 111.0 ?
    C16 C17 H17B . . 111.0 ?
    H17A C17 H17B . . 109.0 ?
    O2 N1 O1 . . 123.5(6) ?
    O2 N1 C1 . . 118.5(6) ?
    O1 N1 C1 . . 118.0(6) ?
    O5 N2 O4 . . 122.1(6) ?
    O5 N2 C7 . . 119.5(6) ?
    O4 N2 C7 . . 118.4(6) ?
    C15 N3 C14 . . 106.6(4) ?
    C15 N3 H3A . . 111(4) ?
    C14 N3 H3A . . 106(4) ?
    C15 N3 H3B . . 110(5) ?
    C14 N3 H3B . . 110(5) ?
    H3A N3 H3B . . 112(6) ?
    C4 O3 H3C . . 109.5 ?
    C10 O6 H6A . . 109.5 ?
loop_
    _geom_torsion_atom_site_label_1
    _geom_torsion_atom_site_label_2
    _geom_torsion_atom_site_label_3
    _geom_torsion_atom_site_label_4
    _geom_torsion_site_symmetry_1
    _geom_torsion_site_symmetry_2
    _geom_torsion_site_symmetry_3
    _geom_torsion_site_symmetry_4
    _geom_torsion
    _geom_torsion_publ_flag
    C6 C1 C2 C3 . . . . 0.0(8) ?
    N1 C1 C2 C3 . . . . 179.4(5) ?
    C1 C2 C3 C4 . . . . -1.4(8) ?
    C2 C3 C4 O3 . . . . -178.1(5) ?
    C2 C3 C4 C5 . . . . 1.7(8) ?
    O3 C4 C5 C6 . . . . 179.0(5) ?
    C3 C4 C5 C6 . . . . -0.8(8) ?
    C4 C5 C6 C1 . . . . -0.5(9) ?
    C2 C1 C6 C5 . . . . 0.9(9) ?
    N1 C1 C6 C5 . . . . -178.5(5) ?
    C12 C7 C8 C9 . . . . -0.7(9) ?
    N2 C7 C8 C9 . . . . 178.9(5) ?
    C7 C8 C9 C10 . . . . 1.0(8) ?
    C8 C9 C10 O6 . . . . 179.1(5) ?
    C8 C9 C10 C11 . . . . -0.9(8) ?
    O6 C10 C11 C12 . . . . -179.6(5) ?
    C9 C10 C11 C12 . . . . 0.3(8) ?
    C10 C11 C12 C7 . . . . 0.1(9) ?
    C8 C7 C12 C11 . . . . 0.1(9) ?
    N2 C7 C12 C11 . . . . -179.5(5) ?
    O8 C13 C14 N3 . . . . 3.8(7) ?
    O7 C13 C14 N3 . . . . -176.0(5) ?
    O8 C13 C14 C16 . . . . 121.9(6) ?
    O7 C13 C14 C16 . . . . -57.8(7) ?
    N3 C14 C16 C17 . . . . -7.9(7) ?
    C13 C14 C16 C17 . . . . -128.4(6) ?
    N3 C15 C17 C16 . . . . -39.1(8) ?
    C14 C16 C17 C15 . . . . 29.2(8) ?
    C6 C1 N1 O2 . . . . 0.4(8) ?
    C2 C1 N1 O2 . . . . -179.0(5) ?
    C6 C1 N1 O1 . . . . -179.3(5) ?
    C2 C1 N1 O1 . . . . 1.3(7) ?
    C8 C7 N2 O5 . . . . -175.9(6) ?
    C12 C7 N2 O5 . . . . 3.7(9) ?
    C8 C7 N2 O4 . . . . 3.9(8) ?
    C12 C7 N2 O4 . . . . -176.5(6) ?
    C17 C15 N3 C14 . . . . 34.8(7) ?
    C13 C14 N3 C15 . . . . 107.3(5) ?
    C16 C14 N3 C15 . . . . -16.6(6) ?
loop_
    _geom_hbond_atom_site_label_D
    _geom_hbond_atom_site_label_H
    _geom_hbond_atom_site_label_A
    _geom_hbond_site_symmetry_A
    _geom_hbond_distance_DH
    _geom_hbond_distance_HA
    _geom_hbond_distance_DA
    _geom_hbond_angle_DHA
    N3 H3A O8 . 0.94(6) 2.03(6) 2.606(6) 118(5)
    N3 H3B O7 1_455 0.93(5) 1.87(6) 2.766(6) 160(7)
    O3 H3C O7 1_455 0.82 1.92 2.656(5) 148
    O6 H6A O8 4_746 0.82 1.82 2.604(5) 159
    C11 H11 O1 1_455 0.93 2.59 3.503(8) 169
_iucr_refine_instructions_details
;
TITL SOWMYA in P2(1)2(1)2(1)
CELL  0.71073   5.9045  15.6099  20.0424   90.000   90.000   90.000
ZERR     4.00   0.0003   0.0007   0.0009    0.000    0.000    0.000
LATT  -1
SYMM  1/2 - X, - Y, 1/2 + Z
SYMM  1/2 + X, 1/2 - Y, - Z
SYMM  - X, 1/2 + Y, 1/2 - Z
SFAC  C    H    N    O
UNIT  68   76   12   32
MERG   2
EQIV $1 x-1, y, z
HTAB O3 O7_$1
HTAB N3 O7_$1
HTAB N3 O8
EQIV $2 -x+2, y-1/2, -z+3/2
HTAB O6 O8_$2
DFIX  0.92 0.02 N3 H3C N3 H3B
FMAP   2
SIZE 0.35 0.25 0.25
PLAN   25
ACTA
BOND   $H
CONF
L.S.   8
WGHT    0.043400    0.245400
FVAR       0.55285
C1    1    0.766563    0.587594    0.566843    11.00000    0.04516    0.03843 =
         0.05674   -0.00665    0.00414   -0.00516
C2    1    0.689656    0.589665    0.631286    11.00000    0.04993    0.04618 =
         0.05455    0.00426   -0.00827   -0.00444
AFIX  43
H2    2    0.767342    0.561018    0.664924    11.00000   -1.20000
AFIX   0
C3    1    0.494573    0.635074    0.645451    11.00000    0.04824    0.05298 =
         0.03938    0.00144    0.00167   -0.00326
AFIX  43
H3    2    0.437998    0.636212    0.688747    11.00000   -1.20000
AFIX   0
C4    1    0.383492    0.678873    0.595069    11.00000    0.04258    0.04984 =
         0.04401   -0.00267   -0.00061   -0.00161
C5    1    0.464864    0.675039    0.530606    11.00000    0.06434    0.06364 =
         0.03881    0.00130   -0.00136    0.00927
AFIX  43
H5    2    0.389199    0.703856    0.496658    11.00000   -1.20000
AFIX   0
C6    1    0.656056    0.629137    0.516317    11.00000    0.06336    0.05743 =
         0.04478   -0.00613    0.01006   -0.00055
AFIX  43
H6    2    0.710274    0.626196    0.472811    11.00000   -1.20000
AFIX   0
C7    1    0.708807    0.378448    0.409120    11.00000    0.06683    0.04646 =
         0.03399   -0.00160    0.00143   -0.00684
C8    1    0.878356    0.338414    0.443285    11.00000    0.05140    0.05512 =
         0.04898   -0.00782    0.01385    0.00188
AFIX  43
H8    2    1.004240    0.317484    0.420656    11.00000   -1.20000
AFIX   0
C9    1    0.862146    0.329173    0.511351    11.00000    0.04038    0.05444 =
         0.04739   -0.00320   -0.00208    0.00591
AFIX  43
H9    2    0.977840    0.302811    0.535223    11.00000   -1.20000
AFIX   0
C10   1    0.671544    0.359574    0.543954    11.00000    0.03689    0.04860 =
         0.03585   -0.00415    0.00023   -0.00378
C11   1    0.501495    0.399661    0.508811    11.00000    0.04297    0.06098 =
         0.04854   -0.00101    0.00282    0.00893
AFIX  43
H11   2    0.374406    0.420175    0.531084    11.00000   -1.20000
AFIX   0
C12   1    0.519263    0.409369    0.441081    11.00000    0.05601    0.05732 =
         0.05140    0.00612   -0.01273    0.00780
AFIX  43
H12   2    0.405061    0.436428    0.417059    11.00000   -1.20000
AFIX   0
C13   1    1.001432    0.795643    0.764681    11.00000    0.03119    0.05463 =
         0.04037   -0.00527    0.00253   -0.00205
C14   1    0.787740    0.804937    0.723725    11.00000    0.02837    0.05714 =
         0.03481   -0.00523    0.00254    0.00128
AFIX  13
H14   2    0.746401    0.748897    0.705353    11.00000   -1.20000
AFIX   0
C15   1    0.558816    0.927336    0.748536    11.00000    0.06634    0.06436 =
         0.08709   -0.00463    0.01395    0.01298
AFIX  23
H15A  2    0.661964    0.965381    0.771794    11.00000   -1.20000
H15B  2    0.404234    0.944218    0.758310    11.00000   -1.20000
AFIX   0
C16   1    0.802976    0.869252    0.667331    11.00000    0.05785    0.10351 =
         0.05720    0.02208    0.01509    0.01697
AFIX  23
H16A  2    0.943156    0.901447    0.670178    11.00000   -1.20000
H16B  2    0.797714    0.840364    0.624510    11.00000   -1.20000
AFIX   0
C17   1    0.602784    0.927767    0.675188    11.00000    0.07627    0.10275 =
         0.10370    0.04616    0.02032    0.02507
AFIX  23
H17A  2    0.637946    0.985072    0.659599    11.00000   -1.20000
H17B  2    0.472924    0.906259    0.650732    11.00000   -1.20000
AFIX   0
N1    3    0.973917    0.540336    0.551721    11.00000    0.05102    0.04918 =
         0.08795   -0.01197    0.00581   -0.00526
N2    3    0.729613    0.389131    0.337558    11.00000    0.10329    0.06722 =
         0.04246   -0.00075    0.00397   -0.01319
N3    3    0.599840    0.836195    0.767251    11.00000    0.03038    0.06821 =
         0.04093    0.00183    0.00552    0.00440
O1    4    1.069092    0.502891    0.597535    11.00000    0.06490    0.07454 =
         0.11035   -0.00141   -0.00751    0.01930
O2    4    1.042778    0.539959    0.494190    11.00000    0.07413    0.09211 =
         0.09369   -0.01233    0.02771    0.01125
O3    4    0.196447    0.726076    0.606524    11.00000    0.05547    0.08909 =
         0.04808    0.00030    0.00200    0.02244
AFIX  83
H3C   2    0.163245    0.723399    0.646196    11.00000   -1.50000
AFIX   0
O4    4    0.893157    0.357693    0.309643    11.00000    0.13470    0.10094 =
         0.05013   -0.00906    0.02987   -0.01342
O5    4    0.585675    0.428854    0.307419    11.00000    0.15792    0.14536 =
         0.05245    0.02774   -0.01382    0.02349
O6    4    0.644700    0.351315    0.610367    11.00000    0.04249    0.09222 =
         0.03645    0.00152    0.00302    0.00319
AFIX  83
H6A   2    0.754796    0.326532    0.626157    11.00000   -1.50000
AFIX   0
O7    4    1.175934    0.774605    0.733392    11.00000    0.03014    0.08920 =
         0.05177   -0.00954    0.00283    0.00655
O8    4    0.988398    0.809633    0.825295    11.00000    0.04250    0.11270 =
         0.03906   -0.01508   -0.00360    0.00487
H3A   2    0.652712    0.832031    0.811305    11.00000    0.06387
H3B   2    0.470420    0.803675    0.760038    11.00000    0.10410
HKLF 4
REM  SOWMYA in P2(1)2(1)2(1)
REM R1 =  0.0365 for   2987 Fo > 4sig(Fo)  and  0.0491 for all   3572 data
REM    261 parameters refined using      2 restraints
END
WGHT      0.0432      0.2462
REM Highest difference peak  0.228,  deepest hole -0.149,  1-sigma level  0.029
Q1    1   0.7292  0.9594  0.7185  11.00000  0.05    0.23
Q2    1   0.7119  1.0246  0.7027  11.00000  0.05    0.10
Q3    1   0.9685  0.8627  0.6387  11.00000  0.05    0.09
Q4    1   0.9749  0.5011  0.6450  11.00000  0.05    0.09
Q5    1   0.1794  0.7489  0.6622  11.00000  0.05    0.09
Q6    1   0.7162  0.7190  0.4603  11.00000  0.05    0.09
Q7    1   0.8259  0.3216  0.4776  11.00000  0.05    0.09
Q8    1   0.6405  0.5794  0.5459  11.00000  0.05    0.09
Q9    1   1.2214  0.7977  0.6925  11.00000  0.05    0.09
Q10   1   0.5063  0.3617  0.6237  11.00000  0.05    0.08
Q11   1   0.9435  0.9439  0.7122  11.00000  0.05    0.08
Q12   1   0.5712  0.4385  0.4782  11.00000  0.05    0.08
Q13   1   0.6763  0.5668  0.4582  11.00000  0.05    0.08
Q14   1   1.2157  0.3029  0.4776  11.00000  0.05    0.08
Q15   1   0.4622  0.3987  0.3200  11.00000  0.05    0.08
Q16   1   0.8631  0.8976  0.8232  11.00000  0.05    0.08
Q17   1   0.7204  0.7119  0.7239  11.00000  0.05    0.08
Q18   1   1.0672  0.3547  0.4236  11.00000  0.05    0.08
Q19   1   0.8290  0.5353  0.4570  11.00000  0.05    0.08
Q20   1   0.8463  0.3394  0.6453  11.00000  0.05    0.08
Q21   1   0.7381  0.9473  0.8209  11.00000  0.05    0.07
Q22   1   0.2155  0.4581  0.4170  11.00000  0.05    0.07
Q23   1   0.9226  0.7169  0.8413  11.00000  0.05    0.07
Q24   1   1.1004  0.7595  0.8244  11.00000  0.05    0.07
Q25   1   0.1473  0.4571  0.4081  11.00000  0.05    0.07
;
