# Supplementary material for: Pyrrolidinium-2-carboxyl­ate–4-nitro­phenol (1/2)
Source: Acta Crystallogr Sect E Struct Rep Online. 2013 Oct 31;69(Pt 11):o1723. doi: 10.1107/S1600536813028742 (PMC3884369; doi:10.1107/S1600536813028742)
Supplement: Supplementary file 2 [file e-69-o1723-Isup2.hkl]

# 
# h,k,l, Fc-squared, Fo-squared, sigma(Fo-squared) and status flag 
# 
data_I
_shelx_title ' SOWMYA in P2(1)2(1)2(1)' 
_shelx_refln_list_code          4 
_shelx_F_calc_maximum      178.81 
_exptl_crystal_F_000       824.00 
_reflns_d_resolution_high  0.8134 
 
loop_ 
 _symmetry_equiv_pos_as_xyz 
 'x, y, z' 
 '-x+1/2, -y, z+1/2' 
 'x+1/2, -y+1/2, -z' 
 '-x, y+1/2, -z+1/2' 
 
_cell_length_a     5.9045 
_cell_length_b    15.6099 
_cell_length_c    20.0424 
_cell_angle_alpha  90.000 
_cell_angle_beta   90.000 
_cell_angle_gamma  90.000 
 
_shelx_F_squared_multiplier     1.000 
 
loop_ 
 _refln_index_h 
 _refln_index_k 
 _refln_index_l 
 _refln_F_squared_calc 
 _refln_F_squared_meas 
 _refln_F_squared_sigma 
 _refln_observed_status 
   2   0   0     2182.62     2129.02     40.94 o 
   4   0   0      155.74      163.16     14.23 o 
   6   0   0      395.27      400.45     14.83 o 
   1   1   0     4572.95     4326.42     42.94 o 
   2   1   0     1105.41     1129.45     12.24 o 
   3   1   0     1399.58     1359.32     21.37 o 
   4   1   0       26.90       30.00      2.74 o 
   5   1   0      169.29      184.16      6.47 o 
   6   1   0       79.28       85.27      5.21 o 
   7   1   0        9.59       14.08      5.84 o 
   0   2   0     1569.74     1365.79     49.10 o 
   1   2   0      118.09       76.87      1.27 o 
   2   2   0     2723.06     2681.33     25.74 o 
   3   2   0       14.99       20.57      2.73 o 
   4   2   0       45.79       53.72      2.88 o 
   5   2   0       48.18       45.42      4.42 o 
   6   2   0      141.59      163.77      6.98 o 
   7   2   0       11.54       10.74      3.65 o 
   1   3   0     3862.86     4196.54     33.83 o 
   2   3   0      147.72      163.50      2.99 o 
   3   3   0      162.98      127.07      3.54 o 
   4   3   0      589.86      604.37     10.47 o 
   5   3   0      255.80      230.47      6.39 o 
   6   3   0       43.62       34.08      4.13 o 
   7   3   0        5.52        0.37      3.87 o 
   0   4   0    21307.39    20236.54    227.25 o 
   1   4   0    31972.13    31286.21    249.62 o 
   2   4   0      453.66      407.68      5.23 o 
   3   4   0     1416.25     1427.99     18.16 o 
   4   4   0       65.67       71.10      4.66 o 
   5   4   0      213.26      209.38      6.62 o 
   6   4   0       18.88       22.43      3.69 o 
   7   4   0       21.90        6.78      3.66 o 
   1   5   0     7467.72     7279.99     56.02 o 
   2   5   0      446.35      465.71      5.86 o 
   3   5   0       24.10       30.43      1.70 o 
   4   5   0      380.40      336.17      6.47 o 
   5   5   0      130.17      119.24      4.62 o 
   6   5   0       84.69       85.83      4.59 o 
   7   5   0        0.03       -1.47      4.81 o 
   0   6   0      820.45      797.83      9.71 o 
   1   6   0      322.47      292.79      3.42 o 
   2   6   0      850.23      907.36     10.55 o 
   3   6   0       15.55       22.37      1.63 o 
   4   6   0      600.13      591.91      9.52 o 
   5   6   0      125.91      132.25      4.56 o 
   6   6   0        0.55       -2.32      2.32 o 
   1   7   0      608.75      607.02      6.21 o 
   2   7   0        7.04        9.16      1.13 o 
   3   7   0       13.58       10.04      1.49 o 
   4   7   0       25.51       20.69      2.19 o 
   5   7   0      130.46      123.57      4.46 o 
   6   7   0       34.17       38.86      3.66 o 
   0   8   0      161.15      158.72      2.90 o 
   1   8   0       33.26       35.96      1.15 o 
   2   8   0     1272.63     1263.25     11.70 o 
   3   8   0       60.24       57.67      2.45 o 
   4   8   0        0.83        2.39      1.76 o 
   5   8   0        3.25        2.85      2.09 o 
   6   8   0       13.32       14.39      3.13 o 
   1   9   0      120.50      130.92      2.26 o 
   2   9   0       27.16       27.73      1.51 o 
   3   9   0       21.01       26.05      1.85 o 
   4   9   0       40.89       37.17      2.68 o 
   5   9   0        9.34        9.76      2.58 o 
   6   9   0        0.26        0.88      2.70 o 
   0  10   0        4.24        2.33      0.91 o 
   1  10   0        0.19        2.92      1.16 o 
   2  10   0        3.55        4.15      1.00 o 
   3  10   0       23.86       26.46      1.71 o 
   4  10   0      432.05      444.37      8.14 o 
   5  10   0        5.38       -1.33      2.41 o 
   6  10   0        4.52        8.90      3.01 o 
   1  11   0       71.39       67.60      2.02 o 
   2  11   0       96.34       94.47      2.79 o 
   3  11   0      221.76      217.99      5.05 o 
   4  11   0        0.86        3.43      1.77 o 
   5  11   0        8.21        7.86      2.47 o 
   0  12   0       35.25       22.63      2.15 o 
   1  12   0       29.14       32.55      1.48 o 
   2  12   0        8.67       11.89      1.35 o 
   3  12   0       85.25      101.82      3.70 o 
   4  12   0      104.64      122.50      3.99 o 
   5  12   0        0.96       -2.13      2.13 o 
   1  13   0       18.30       24.36      1.93 o 
   2  13   0        9.93       14.34      2.02 o 
   3  13   0        2.39        3.62      1.92 o 
   4  13   0       18.37       15.73      2.67 o 
   5  13   0       19.46       15.97      2.73 o 
   0  14   0        4.89        5.74      6.58 o 
   1  14   0       68.17       61.30      2.70 o 
   2  14   0       11.07        9.35      2.02 o 
   3  14   0       47.55       48.81      3.17 o 
   4  14   0        9.34        5.46      2.63 o 
   1  15   0       13.66       18.01      2.31 o 
   2  15   0       40.39       38.72      5.09 o 
   3  15   0        0.06        2.43      2.73 o 
   4  15   0        0.11        0.87      3.55 o 
   0  16   0        9.16       12.66      4.22 o 
   1  16   0        2.42        0.54      2.61 o 
   2  16   0        1.74       -0.55     10.11 o 
   3  16   0       48.52       55.54      5.16 o 
   1  17   0       20.77       24.88      8.05 o 
   2  17   0       18.33       12.30      4.25 o 
   3  17   0        7.47        6.31      4.43 o 
   0  18   0       10.53        8.38      4.32 o 
   1  18   0       26.32       26.46      3.64 o 
   2  18   0        0.53       -2.11      6.02 o 
   1   0   1       44.99       11.86      0.56 o 
   2   0   1     1065.35     1045.94     11.41 o 
   3   0   1       53.84       40.95      4.20 o 
   4   0   1      230.36      235.26      6.30 o 
   5   0   1     1278.45     1204.50     21.16 o 
   6   0   1       66.72       61.69      4.68 o 
   7   0   1        6.32        2.56      3.42 o 
  -7   1   1       35.70       48.48      4.83 o 
  -6   1   1       30.47       30.46      3.90 o 
  -5   1   1      347.90      336.10      9.77 o 
  -4   1   1      259.75      249.52      6.50 o 
  -3   1   1      728.28      692.24     12.07 o 
  -2   1   1      402.66      430.59      7.12 o 
  -1   1   1     1897.32     1735.57     17.53 o 
   1   1   1     1902.13     1719.36     16.49 o 
   2   1   1      403.30      419.72      5.45 o 
   3   1   1      727.17      680.09     12.02 o 
   4   1   1      259.47      244.59      6.51 o 
   5   1   1      348.64      318.66      8.54 o 
   6   1   1       30.46       30.53      5.62 o 
   7   1   1       35.65       43.86      4.71 o 
  -7   2   1        1.86       -1.47      3.32 o 
  -6   2   1       13.57       13.58      3.43 o 
  -5   2   1      548.17      535.19     16.13 o 
  -4   2   1      413.33      406.52      8.89 o 
  -3   2   1      888.76      934.92     15.37 o 
  -2   2   1     1310.60     1266.39     13.72 o 
  -1   2   1     6676.04     6355.54     61.82 o 
   0   2   1       20.47       14.15      0.42 o 
   1   2   1     6678.15     6307.69     55.70 o 
   2   2   1     1310.81     1299.53     13.76 o 
   3   2   1      889.13      909.10     15.33 o 
   4   2   1      413.77      408.04      8.86 o 
   5   2   1      548.28      535.38     11.70 o 
   6   2   1       13.49        9.06      3.69 o 
   7   2   1        1.84       -3.12      3.12 o 
  -7   3   1       14.26       10.72      3.79 o 
  -6   3   1       36.17       48.14      4.45 o 
  -5   3   1       67.71       63.73      3.82 o 
  -4   3   1      199.04      195.39      5.15 o 
  -3   3   1       24.76       22.02      1.89 o 
  -2   3   1      291.18      254.46      3.99 o 
  -1   3   1    17409.98    17329.40    151.37 o 
   0   3   1      137.59      154.20      1.69 o 
   1   3   1    17408.79    17338.96    138.12 o 
   2   3   1      290.42      252.84      3.77 o 
   3   3   1       24.82       23.76      1.71 o 
   4   3   1      199.24      188.67      5.09 o 
   5   3   1       67.82       65.28      3.80 o 
   6   3   1       36.22       41.83      4.24 o 
   7   3   1       14.28       13.01      3.83 o 
  -7   4   1        9.52        9.33      3.71 o 
  -6   4   1       50.35       48.51      4.37 o 
  -5   4   1       64.39       73.44      3.93 o 
  -4   4   1      524.06      511.06      9.75 o 
  -3   4   1      118.07      124.51      4.34 o 
  -2   4   1       88.80       89.95      2.05 o 
  -1   4   1     9935.91     9832.82     75.24 o 
   0   4   1     6742.91     6500.87     53.78 o 
   1   4   1     9929.54     9864.15     75.52 o 
   2   4   1       88.29       90.00      1.93 o 
   3   4   1      118.26      122.72      3.51 o 
   4   4   1      524.45      497.47      9.21 o 
   5   4   1       64.42       65.55      3.77 o 
   6   4   1       50.55       63.69      4.70 o 
   7   4   1        9.53        9.02      3.63 o 
  -7   5   1       20.29       16.84      6.08 o 
  -6   5   1       54.51       58.77      4.01 o 
  -5   5   1      222.57      228.02      5.77 o 
  -4   5   1      109.36       98.99      3.49 o 
  -3   5   1      119.14      106.87      3.09 o 
  -2   5   1      157.54      166.34      2.90 o 
  -1   5   1     6019.77     5955.29     45.82 o 
   0   5   1     7825.69     7621.19     60.25 o 
   1   5   1     6022.16     5947.87     47.78 o 
   2   5   1      157.82      158.21      2.66 o 
   3   5   1      119.26      108.02      3.45 o 
   4   5   1      109.54      105.75      3.56 o 
   5   5   1      222.62      221.90      5.74 o 
   6   5   1       54.59       59.01      4.02 o 
   7   5   1       20.32       36.74      6.63 o 
  -6   6   1       25.58       22.74      3.36 o 
  -5   6   1       28.36       26.65      2.66 o 
  -4   6   1      271.19      287.84      5.97 o 
  -3   6   1      515.53      509.88      7.97 o 
  -2   6   1      664.68      671.63      7.97 o 
  -1   6   1      431.26      423.67      4.33 o 
   0   6   1     3691.19     3861.06     29.63 o 
   1   6   1      431.41      421.07      4.83 o 
   2   6   1      664.35      677.24      7.71 o 
   3   6   1      515.99      517.74      7.37 o 
   4   6   1      270.81      286.56      5.95 o 
   5   6   1       28.29       28.13      2.69 o 
   6   6   1       25.65       15.71      3.63 o 
  -6   7   1        1.93        1.69      2.45 o 
  -5   7   1       85.81       83.57      4.14 o 
  -4   7   1      202.90      203.04      5.01 o 
  -3   7   1      298.53      290.09      5.49 o 
  -2   7   1     2179.54     2187.06     21.46 o 
  -1   7   1       53.77       47.28      1.22 o 
   0   7   1      384.82      366.13      3.60 o 
   1   7   1       53.81       46.27      1.19 o 
   2   7   1     2177.68     2188.77     19.35 o 
   3   7   1      298.59      294.24      5.04 o 
   4   7   1      202.96      215.95      6.20 o 
   5   7   1       85.84       84.70      4.33 o 
   6   7   1        1.94       -1.99      2.37 o 
  -6   8   1       13.74       11.50      2.96 o 
  -5   8   1      121.85      125.67      4.95 o 
  -4   8   1       65.86       60.40      3.08 o 
  -3   8   1      244.07      242.82      5.03 o 
  -2   8   1     1419.33     1413.29     12.99 o 
  -1   8   1      735.68      765.36     10.41 o 
   0   8   1        3.41        5.07      0.67 o 
   1   8   1      734.82      759.46      7.58 o 
   2   8   1     1419.54     1393.13     12.96 o 
   3   8   1      244.45      250.36      4.62 o 
   4   8   1       65.88       68.93      3.12 o 
   5   8   1      121.83      122.58      4.43 o 
   6   8   1       13.77        8.84      2.94 o 
  -6   9   1       15.11       17.38      3.15 o 
  -5   9   1       29.77       21.51      2.88 o 
  -4   9   1      232.12      231.36      5.99 o 
  -3   9   1        2.02        2.16      1.40 o 
  -2   9   1     1159.39     1174.96     12.28 o 
  -1   9   1      334.02      349.26      4.19 o 
   0   9   1       42.70       40.33      1.13 o 
   1   9   1      333.65      349.44      4.14 o 
   2   9   1     1159.61     1165.71     12.62 o 
   3   9   1        2.01        3.08      1.27 o 
   4   9   1      232.04      234.51      5.51 o 
   5   9   1       29.81       30.21      2.83 o 
   6   9   1       15.11       18.38      3.25 o 
  -6  10   1       16.86       21.98      3.77 o 
  -5  10   1       20.65       15.76      2.82 o 
  -4  10   1       57.47       59.20      3.18 o 
  -3  10   1      318.28      313.83      5.56 o 
  -2  10   1       74.08       78.21      2.17 o 
  -1  10   1      890.98      895.92     10.05 o 
   0  10   1      153.85      147.98      2.28 o 
   1  10   1      890.63      902.39      9.01 o 
   2  10   1       74.06       77.38      2.03 o 
   3  10   1      318.35      313.78      5.14 o 
   4  10   1       57.45       63.00      3.21 o 
   5  10   1       20.64       19.63      2.86 o 
   6  10   1       16.85       22.48      4.34 o 
  -5  11   1        4.72        6.54      2.53 o 
  -4  11   1      128.88      128.16      3.76 o 
  -3  11   1      377.18      371.77      7.03 o 
  -2  11   1       20.96       19.04      1.38 o 
  -1  11   1       77.43       81.85      2.28 o 
   0  11   1       78.32       78.61      2.16 o 
   1  11   1       77.40       82.73      2.05 o 
   2  11   1       20.92       20.02      1.99 o 
   3  11   1      376.92      371.60      6.89 o 
   4  11   1      128.97      120.71      3.91 o 
   5  11   1        4.73        1.06      2.56 o 
  -5  12   1        6.49        4.48      2.31 o 
  -4  12   1       83.66       83.11      3.37 o 
  -3  12   1       32.52       26.25      2.39 o 
  -2  12   1      164.08      170.39      4.26 o 
  -1  12   1      147.92      156.73      4.05 o 
   0  12   1       18.90       21.47      1.32 o 
   1  12   1      147.66      161.46      4.33 o 
   2  12   1      163.75      167.93      3.53 o 
   3  12   1       32.56       30.02      2.46 o 
   4  12   1       83.71       78.00      3.73 o 
   5  12   1        6.50        3.92      2.49 o 
  -5  13   1        2.96        4.41      2.34 o 
  -4  13   1        1.76        4.39      2.37 o 
  -3  13   1       60.35       51.95      2.91 o 
  -2  13   1       73.91       68.13      3.06 o 
  -1  13   1        8.53        6.30      1.57 o 
   0  13   1        5.38        4.31      1.23 o 
   1  13   1        8.49        5.47      1.13 o 
   2  13   1       73.96       68.98      3.01 o 
   3  13   1       60.31       61.17      3.03 o 
   4  13   1        1.77        2.99      2.15 o 
   5  13   1        2.95        2.24      2.41 o 
  -4  14   1       18.69       21.08      2.89 o 
  -3  14   1       88.21       86.26      3.85 o 
  -2  14   1      127.88      143.15      4.85 o 
  -1  14   1        7.73        9.02      2.53 o 
   0  14   1       18.63       21.59      2.82 o 
   1  14   1        7.76        9.96      1.80 o 
   2  14   1      127.74      143.13      4.35 o 
   3  14   1       88.18       96.66      4.26 o 
   4  14   1       18.69       20.47      5.05 o 
  -4  15   1        8.43        9.72      2.98 o 
  -3  15   1       53.23       50.89      4.48 o 
  -2  15   1      102.88      104.38      4.31 o 
  -1  15   1        9.69       13.69      2.16 o 
   0  15   1        7.48        6.56      2.21 o 
   1  15   1        9.65       13.68      2.09 o 
   2  15   1      103.03       96.74      4.67 o 
   3  15   1       53.19       55.28      4.05 o 
   4  15   1        8.41        2.35      3.17 o 
  -3  16   1        7.97        8.43      3.58 o 
  -2  16   1        2.20        4.73      2.72 o 
  -1  16   1       20.16       18.71      2.68 o 
   0  16   1       24.04       17.62      3.17 o 
   1  16   1       20.10       25.36      4.42 o 
   2  16   1        2.19       -2.99      3.44 o 
   3  16   1        8.01        7.46      3.59 o 
  -3  17   1        5.31        7.80      3.55 o 
  -2  17   1       16.80       17.93      3.60 o 
  -1  17   1        5.09        3.63      2.86 o 
   0  17   1        9.25        8.39      2.86 o 
   1  17   1        5.10        0.11      3.52 o 
   2  17   1       16.84       18.92      3.63 o 
   3  17   1        5.32        6.86      3.55 o 
  -2  18   1       13.46       14.28      5.17 o 
  -1  18   1       10.40       17.13      3.51 o 
   0  18   1        0.56       -1.16      2.71 o 
   1  18   1       10.42       11.23      4.24 o 
   2  18   1       13.44       13.23      3.51 o 
   0  19   1        5.30       -0.52      2.89 o 
   1   0   2      332.66      335.69      3.73 o 
   2   0   2      492.46      561.00      6.68 o 
   3   0   2      763.30      813.48     13.82 o 
   4   0   2        2.84        0.66      1.77 o 
   5   0   2       89.90       87.42      4.17 o 
   6   0   2       14.97       17.75      3.48 o 
   7   0   2        3.03        4.56      3.46 o 
  -7   1   2       11.28        9.17      4.77 o 
  -6   1   2       19.77       23.32      3.78 o 
  -5   1   2       15.23       14.89      3.77 o 
  -4   1   2       27.39       33.68      2.70 o 
  -3   1   2     2537.01     2527.62     33.52 o 
  -2   1   2      799.53      818.52      9.43 o 
  -1   1   2     2465.71     2473.52     29.47 o 
   0   1   2      884.69      839.44     18.79 o 
   1   1   2     2465.12     2503.81     23.49 o 
   2   1   2      799.77      821.19     11.15 o 
   3   1   2     2535.53     2548.90     37.59 o 
   4   1   2       27.34       29.92      2.67 o 
   5   1   2       15.22       12.89      3.15 o 
   6   1   2       19.72       27.50      4.50 o 
   7   1   2       11.24       13.13      3.75 o 
  -7   2   2        2.50        2.63      3.37 o 
  -6   2   2      123.03      127.17      6.96 o 
  -5   2   2      932.73      931.99     19.77 o 
  -4   2   2      802.83      768.35     14.11 o 
  -3   2   2      504.17      520.71      9.78 o 
  -2   2   2     1037.06      998.51     12.64 o 
  -1   2   2     1200.64     1282.80     12.37 o 
   0   2   2     5222.81     4848.00     50.51 o 
   1   2   2     1198.77     1268.67     11.72 o 
   2   2   2     1037.10     1004.83     14.14 o 
   3   2   2      502.98      518.52      9.18 o 
   4   2   2      803.10      781.54     14.19 o 
   5   2   2      932.67      936.97     17.46 o 
   6   2   2      122.85      118.89      8.51 o 
   7   2   2        2.51       -3.05      3.05 o 
  -7   3   2       15.76       19.74      4.12 o 
  -6   3   2      105.50      112.66      6.55 o 
  -5   3   2       89.49       97.58      4.90 o 
  -4   3   2       78.35       81.97      3.88 o 
  -3   3   2      298.18      301.77     12.58 o 
  -2   3   2      394.60      416.23      5.64 o 
  -1   3   2     3961.67     3645.59     32.38 o 
   0   3   2      629.27      580.16      6.15 o 
   1   3   2     3961.74     3644.44     30.82 o 
   2   3   2      395.42      409.27      5.24 o 
   3   3   2      298.35      322.41      6.55 o 
   4   3   2       78.44       88.16      3.97 o 
   5   3   2       89.18      101.67      4.45 o 
   6   3   2      105.78      115.72      5.85 o 
   7   3   2       15.77       14.58      3.75 o 
  -7   4   2       17.93       15.22      3.93 o 
  -6   4   2      145.67      145.63      6.51 o 
  -5   4   2      192.67      181.44      5.67 o 
  -4   4   2        9.53        7.59      1.96 o 
  -3   4   2      165.06      175.30      5.21 o 
  -2   4   2     1456.08     1571.47     16.53 o 
  -1   4   2     1573.92     1560.13     13.52 o 
   0   4   2      922.15      905.05      7.96 o 
   1   4   2     1571.46     1546.26     12.46 o 
   2   4   2     1456.18     1566.52     15.58 o 
   3   4   2      164.78      169.04      3.54 o 
   4   4   2        9.51       10.76      1.75 o 
   5   4   2      192.71      186.31      6.05 o 
   6   4   2      145.69      160.28      5.80 o 
   7   4   2       17.85       22.74      6.89 o 
  -6   5   2        1.03        1.24      2.57 o 
  -5   5   2       80.93       80.74      3.70 o 
  -4   5   2      104.23      107.56      3.61 o 
  -3   5   2      497.98      490.34      7.64 o 
  -2   5   2      772.35      883.05      9.91 o 
  -1   5   2      297.11      273.44      2.91 o 
   0   5   2     7401.55     6988.98     57.93 o 
   1   5   2      297.42      274.98      3.08 o 
   2   5   2      771.00      869.84      9.27 o 
   3   5   2      497.67      491.02      7.05 o 
   4   5   2      104.35      104.11      3.48 o 
   5   5   2       80.72       79.38      3.64 o 
   6   5   2        1.03        1.29      2.37 o 
  -6   6   2       18.70       18.56      3.07 o 
  -5   6   2      113.12      120.61      4.80 o 
  -4   6   2      338.88      341.67      6.61 o 
  -3   6   2      429.21      412.28      6.84 o 
  -2   6   2       48.09       53.32      1.85 o 
  -1   6   2      248.13      261.30      3.05 o 
   0   6   2      756.05      768.80      7.31 o 
   1   6   2      249.13      256.13      3.27 o 
   2   6   2       48.02       53.05      1.61 o 
   3   6   2      429.33      414.97      6.26 o 
   4   6   2      339.32      354.34      7.85 o 
   5   6   2      113.03      119.59      5.02 o 
   6   6   2       18.71       16.68      3.03 o 
  -6   7   2        4.94        4.57      2.55 o 
  -5   7   2      241.46      237.32      6.53 o 
  -4   7   2      146.57      138.05      4.31 o 
  -3   7   2       10.25       11.12      2.26 o 
  -2   7   2     1003.64      966.07      9.71 o 
  -1   7   2      714.70      684.78      6.56 o 
   0   7   2       49.01       50.37      1.16 o 
   1   7   2      714.25      680.89      6.85 o 
   2   7   2     1003.06      951.82     10.18 o 
   3   7   2       10.21       11.90      1.44 o 
   4   7   2      146.81      131.40      4.06 o 
   5   7   2      241.97      238.39      6.62 o 
   6   7   2        4.91        0.79      2.64 o 
  -6   8   2        4.22        4.39      2.66 o 
  -5   8   2       80.44       72.48      3.93 o 
  -4   8   2       57.39       64.76      3.11 o 
  -3   8   2      169.49      168.19      4.28 o 
  -2   8   2      806.63      823.75      9.74 o 
  -1   8   2      414.54      406.82      4.57 o 
   0   8   2      287.18      331.17      3.81 o 
   1   8   2      415.37      405.60      4.77 o 
   2   8   2      807.26      814.84      8.98 o 
   3   8   2      169.11      170.98      3.50 o 
   4   8   2       57.41       68.26      3.13 o 
   5   8   2       80.43       79.20      3.71 o 
   6   8   2        4.21        7.37      2.80 o 
  -6   9   2        0.94        7.67      2.88 o 
  -5   9   2       23.74       18.00      2.83 o 
  -4   9   2       71.19       74.14      3.28 o 
  -3   9   2      130.42      109.29      3.17 o 
  -2   9   2       41.67       43.52      1.81 o 
  -1   9   2     1218.99     1244.39     13.69 o 
   0   9   2        7.88       11.73      0.82 o 
   1   9   2     1219.11     1239.58     12.47 o 
   2   9   2       41.80       42.99      2.01 o 
   3   9   2      130.52      114.84      4.33 o 
   4   9   2       71.22       75.69      3.32 o 
   5   9   2       23.77       24.15      2.67 o 
   6   9   2        0.94       -2.95      2.95 o 
  -6  10   2       13.70       18.09      3.58 o 
  -5  10   2        2.74        2.86      2.37 o 
  -4  10   2       19.26       17.11      2.20 o 
  -3  10   2       62.11       65.13      2.43 o 
  -2  10   2       90.20       98.27      2.69 o 
  -1  10   2     1225.63     1271.74     23.73 o 
   0  10   2       68.10       72.15      1.89 o 
   1  10   2     1225.06     1251.21     13.47 o 
   2  10   2       90.35       97.09      2.40 o 
   3  10   2       62.05       66.93      2.30 o 
   4  10   2       19.20       14.18      2.08 o 
   5  10   2        2.74        4.31      2.15 o 
   6  10   2       13.67       15.68      3.65 o 
  -5  11   2       10.24        7.58      2.60 o 
  -4  11   2       11.12       13.62      2.09 o 
  -3  11   2       11.25        7.48      1.90 o 
  -2  11   2      106.16      119.74      3.32 o 
  -1  11   2       43.01       44.34      1.65 o 
   0  11   2       44.58       49.50      1.74 o 
   1  11   2       43.07       42.14      1.73 o 
   2  11   2      106.61      111.85      2.73 o 
   3  11   2       11.23        8.80      2.51 o 
   4  11   2       11.15       10.64      2.04 o 
   5  11   2       10.21        6.97      2.23 o 
  -5  12   2        0.96       -2.09      2.09 o 
  -4  12   2       26.57       29.18      2.62 o 
  -3  12   2      240.27      226.36      5.27 o 
  -2  12   2       66.26       64.75      2.91 o 
  -1  12   2       61.35       66.12      2.07 o 
   0  12   2       26.77       30.78      1.62 o 
   1  12   2       61.35       67.65      2.07 o 
   2  12   2       66.44       67.53      2.29 o 
   3  12   2      240.52      231.78      5.31 o 
   4  12   2       26.57       27.29      2.56 o 
   5  12   2        0.94       -0.87      2.12 o 
  -5  13   2        3.25        5.01      2.42 o 
  -4  13   2       14.56       10.90      2.54 o 
  -3  13   2       82.36       98.54      3.97 o 
  -2  13   2      239.31      249.55      5.58 o 
  -1  13   2       12.00       13.74      1.52 o 
   0  13   2       84.92       94.78      2.81 o 
   1  13   2       11.96        7.87      1.54 o 
   2  13   2      239.36      241.12      5.43 o 
   3  13   2       82.43       96.68      3.59 o 
   4  13   2       14.61       13.61      2.33 o 
   5  13   2        3.24        6.13      2.91 o 
  -4  14   2       16.50       20.75      2.80 o 
  -3  14   2        6.17        5.76      2.19 o 
  -2  14   2      157.60      165.43      5.20 o 
  -1  14   2       66.17       59.05      3.79 o 
   0  14   2      207.39      213.42      5.28 o 
   1  14   2       66.27       62.82      2.73 o 
   2  14   2      157.53      164.25      4.78 o 
   3  14   2        6.14        4.63      2.29 o 
   4  14   2       16.50       16.85      2.99 o 
  -4  15   2        6.19        4.96      2.77 o 
  -3  15   2       54.86       50.53      3.62 o 
  -2  15   2       60.79       62.44      3.44 o 
  -1  15   2       28.36       26.36      2.67 o 
   0  15   2        1.74        4.16      2.02 o 
   1  15   2       28.42       30.57      2.91 o 
   2  15   2       60.82       68.64      4.73 o 
   3  15   2       54.85       55.26      4.88 o 
   4  15   2        6.18        7.50      3.60 o 
  -3  16   2       17.68       15.07      3.09 o 
  -2  16   2        8.16        8.33      2.58 o 
  -1  16   2       34.87       34.95      3.04 o 
   0  16   2       26.36       29.39      3.30 o 
   1  16   2       34.83       28.69      3.35 o 
   2  16   2        8.17       10.95      3.68 o 
   3  16   2       17.73       17.71      3.80 o 
  -3  17   2        6.38       -1.35      3.28 o 
  -2  17   2       37.68       41.21      4.22 o 
  -1  17   2       24.64       25.32      3.46 o 
   0  17   2       15.10        8.05      2.94 o 
   1  17   2       24.63       19.63      3.20 o 
   2  17   2       37.64       38.41      8.75 o 
   3  17   2        6.38        3.84      4.99 o 
  -2  18   2        7.33        9.52      6.64 o 
  -1  18   2      113.46      123.70      8.51 o 
   0  18   2        0.89       -1.82      4.58 o 
   1  18   2      113.49      132.31      9.82 o 
   2  18   2        7.35        3.57      5.20 o 
   0  19   2       10.10        6.97      5.10 o 
   1   0   3       16.78        9.84      0.62 o 
   2   0   3      667.89      654.28      7.31 o 
   3   0   3      733.07      768.99     11.79 o 
   4   0   3        0.37       -0.03      1.52 o 
   5   0   3      121.39      115.03      6.15 o 
   6   0   3        3.14        3.03      3.12 o 
   7   0   3       97.87      111.41      6.31 o 
  -7   1   3       19.87       21.81      3.99 o 
  -6   1   3       43.28       44.23      4.19 o 
  -5   1   3        7.43        6.58      3.58 o 
  -4   1   3       34.83       33.35      2.47 o 
  -3   1   3      578.25      602.84      9.65 o 
  -2   1   3     3040.85     3141.59     31.98 o 
  -1   1   3     1745.36     1697.65     15.34 o 
   0   1   3        0.90        0.04      0.24 o 
   1   1   3     1743.94     1695.62     14.65 o 
   2   1   3     3041.99     3186.74     32.32 o 
   3   1   3      577.97      589.42     10.78 o 
   4   1   3       34.83       29.39      2.66 o 
   5   1   3        7.42        6.43      2.46 o 
   6   1   3       43.20       40.88      5.87 o 
   7   1   3       19.94       14.47      3.89 o 
  -7   2   3        9.38        8.10      3.42 o 
  -6   2   3        9.52       11.86      4.13 o 
  -5   2   3       55.52       56.14      3.64 o 
  -4   2   3      258.18      274.57      6.29 o 
  -3   2   3      151.29      168.46      4.19 o 
  -2   2   3      129.30      107.79      2.26 o 
  -1   2   3    10209.59     9894.53     86.72 o 
   0   2   3    19467.20    18515.67    193.36 o 
   1   2   3    10211.86     9955.78     86.94 o 
   2   2   3      129.44      116.11      2.42 o 
   3   2   3      151.42      168.46      4.27 o 
   4   2   3      257.90      281.96      7.09 o 
   5   2   3       55.35       57.71      4.07 o 
   6   2   3        9.47       14.82      3.36 o 
   7   2   3        9.38        9.96      3.70 o 
  -7   3   3        4.99       11.47      3.83 o 
  -6   3   3       74.01       69.94      4.80 o 
  -5   3   3      189.16      183.09      6.46 o 
  -4   3   3      230.43      235.86      6.46 o 
  -3   3   3     1985.29     1961.74     29.95 o 
  -2   3   3     1450.63     1454.89     20.40 o 
  -1   3   3     1884.34     1795.17     15.50 o 
   0   3   3      251.29      291.19      3.67 o 
   1   3   3     1888.30     1801.18     16.38 o 
   2   3   3     1449.46     1428.35     16.25 o 
   3   3   3     1984.49     1998.93     26.85 o 
   4   3   3      230.71      232.02      6.88 o 
   5   3   3      189.20      177.01      7.35 o 
   6   3   3       74.09       68.51      4.79 o 
   7   3   3        4.99        6.28      3.75 o 
  -7   4   3        4.81        1.40      5.68 o 
  -6   4   3        9.82       12.11      3.40 o 
  -5   4   3        9.86        4.39      2.21 o 
  -4   4   3       64.70       54.69      2.98 o 
  -3   4   3      387.32      374.50      8.42 o 
  -2   4   3      502.52      532.39      6.49 o 
  -1   4   3      844.04      812.42      7.40 o 
   0   4   3      773.16      706.84      7.08 o 
   1   4   3      843.49      803.30      7.41 o 
   2   4   3      503.05      527.67      6.88 o 
   3   4   3      387.25      369.13      6.25 o 
   4   4   3       64.75       68.03      3.15 o 
   5   4   3        9.84       10.59      2.19 o 
   6   4   3        9.81       17.91      3.00 o 
   7   4   3        4.81        1.73      3.35 o 
  -6   5   3        7.34        4.49      2.64 o 
  -5   5   3       84.75       90.42      4.77 o 
  -4   5   3       58.20       56.57      2.76 o 
  -3   5   3      257.02      261.49      5.02 o 
  -2   5   3      632.48      664.08      7.35 o 
  -1   5   3      557.32      520.64      5.33 o 
   0   5   3        3.49        3.34      0.60 o 
   1   5   3      556.32      523.17      5.36 o 
   2   5   3      631.57      651.58      7.66 o 
   3   5   3      256.94      267.40      4.61 o 
   4   5   3       58.23       59.10      2.73 o 
   5   5   3       84.65       86.05      3.72 o 
   6   5   3        7.28        9.41      3.19 o 
  -6   6   3       65.15       74.29      4.34 o 
  -5   6   3       52.56       54.71      3.58 o 
  -4   6   3       89.90       82.90      3.91 o 
  -3   6   3       11.31       10.81      1.42 o 
  -2   6   3      234.63      221.10      3.77 o 
  -1   6   3      999.90     1017.84      9.72 o 
   0   6   3     4707.89     4659.22     38.98 o 
   1   6   3     1001.81     1021.83     10.31 o 
   2   6   3      235.19      218.86      3.27 o 
   3   6   3       11.32       10.14      1.30 o 
   4   6   3       89.74       84.96      3.25 o 
   5   6   3       52.57       55.49      3.26 o 
   6   6   3       65.06       72.99      5.21 o 
  -6   7   3       57.11       63.21      5.91 o 
  -5   7   3        6.26        6.09      2.37 o 
  -4   7   3      347.38      340.21      9.21 o 
  -3   7   3      165.34      162.68      3.65 o 
  -2   7   3     2213.58     2224.67     21.76 o 
  -1   7   3     1336.42     1369.43     12.15 o 
   0   7   3     1648.31     1566.48     13.05 o 
   1   7   3     1337.84     1355.05     16.08 o 
   2   7   3     2214.16     2222.91     21.68 o 
   3   7   3      165.58      164.66      3.38 o 
   4   7   3      346.55      338.70      6.63 o 
   5   7   3        6.25        7.08      2.20 o 
   6   7   3       57.20       58.34      4.09 o 
  -6   8   3       74.03       86.11      4.75 o 
  -5   8   3       12.10        9.50      2.48 o 
  -4   8   3      103.74      106.62      3.76 o 
  -3   8   3        6.38        3.55      1.23 o 
  -2   8   3     1153.13     1135.20     11.87 o 
  -1   8   3      156.29      158.79      2.82 o 
   0   8   3     1273.31     1268.33     11.32 o 
   1   8   3      156.62      156.18      2.94 o 
   2   8   3     1152.13     1127.28     11.79 o 
   3   8   3        6.44        4.44      1.17 o 
   4   8   3      103.69       97.91      3.64 o 
   5   8   3       12.03       10.95      2.34 o 
   6   8   3       73.99       90.32      4.88 o 
  -6   9   3       19.98       22.19      3.63 o 
  -5   9   3       16.49       14.84      3.09 o 
  -4   9   3       59.92       61.12      3.51 o 
  -3   9   3       32.87       31.38      2.01 o 
  -2   9   3       14.79       17.10      1.66 o 
  -1   9   3      432.41      446.73      5.38 o 
   0   9   3      198.17      184.19      2.58 o 
   1   9   3      432.19      454.81      5.32 o 
   2   9   3       14.82       17.06      1.35 o 
   3   9   3       32.85       35.47      1.77 o 
   4   9   3       59.83       66.70      3.65 o 
   5   9   3       16.48       16.22      2.54 o 
   6   9   3       19.99       30.32      3.51 o 
  -6  10   3       35.98       38.57      4.72 o 
  -5  10   3        9.57        9.65      2.55 o 
  -4  10   3       19.03       20.59      2.17 o 
  -3  10   3       27.63       31.36      2.67 o 
  -2  10   3      159.50      154.32      3.58 o 
  -1  10   3      287.18      289.95      5.16 o 
   0  10   3       39.52       46.44      1.39 o 
   1  10   3      286.80      306.26      4.88 o 
   2  10   3      159.46      157.80      3.72 o 
   3  10   3       27.68       31.70      1.89 o 
   4  10   3       18.94       15.44      2.10 o 
   5  10   3        9.56        9.83      2.38 o 
   6  10   3       35.96       41.77      4.33 o 
  -5  11   3       18.92       13.23      2.76 o 
  -4  11   3      127.03      137.59      4.47 o 
  -3  11   3      665.10      667.79      9.41 o 
  -2  11   3      100.94       96.96      2.82 o 
  -1  11   3      283.04      286.25      5.04 o 
   0  11   3       76.30       77.83      1.96 o 
   1  11   3      283.07      289.74      4.42 o 
   2  11   3      100.84       97.03      2.62 o 
   3  11   3      665.12      666.48     11.31 o 
   4  11   3      127.37      132.06      4.74 o 
   5  11   3       18.90       18.85      2.45 o 
  -5  12   3        4.08        2.63      2.58 o 
  -4  12   3       12.58       11.13      2.22 o 
  -3  12   3       72.64       77.35      3.26 o 
  -2  12   3      185.53      179.10      4.68 o 
  -1  12   3       35.04       35.92      1.89 o 
   0  12   3      110.94      117.15      3.81 o 
   1  12   3       34.98       38.25      1.63 o 
   2  12   3      185.85      180.93      3.86 o 
   3  12   3       72.57       76.68      3.21 o 
   4  12   3       12.62       13.73      2.26 o 
   5  12   3        4.08        2.83      2.27 o 
  -5  13   3        1.07       -2.09      2.09 o 
  -4  13   3       25.06       21.85      2.73 o 
  -3  13   3       21.21       19.34      2.51 o 
  -2  13   3      339.81      321.82      8.69 o 
  -1  13   3       15.27       16.91      2.59 o 
   0  13   3       27.94       34.92      1.84 o 
   1  13   3       15.24       18.66      1.44 o 
   2  13   3      339.81      336.17      6.51 o 
   3  13   3       21.23       22.06      2.27 o 
   4  13   3       25.07       21.50      2.71 o 
   5  13   3        1.06       -1.77      2.94 o 
  -4  14   3       12.48       20.30      2.83 o 
  -3  14   3        1.56        1.92      2.00 o 
  -2  14   3       12.66       12.17      2.33 o 
  -1  14   3       73.53       77.10      3.43 o 
   0  14   3       37.50       41.85      2.82 o 
   1  14   3       73.56       75.21      3.14 o 
   2  14   3       12.72       19.24      3.50 o 
   3  14   3        1.57       -0.17      2.07 o 
   4  14   3       12.47       16.01      3.47 o 
  -4  15   3       28.23       28.09      3.12 o 
  -3  15   3       59.77       49.56      3.58 o 
  -2  15   3        1.94        2.56      2.68 o 
  -1  15   3       20.62       19.01      2.22 o 
   0  15   3       68.21       61.13      3.42 o 
   1  15   3       20.51       21.16      3.03 o 
   2  15   3        1.93        4.35      2.84 o 
   3  15   3       59.90       50.77      4.58 o 
   4  15   3       28.23       29.58      3.89 o 
  -3  16   3       21.19       17.92      3.15 o 
  -2  16   3       15.69       11.89      2.41 o 
  -1  16   3        3.79        3.79      1.95 o 
   0  16   3        8.24        8.78      2.15 o 
   1  16   3        3.78        0.65      2.35 o 
   2  16   3       15.67       16.23      3.04 o 
   3  16   3       21.17       21.46      3.75 o 
  -3  17   3        3.29        0.21      3.18 o 
  -2  17   3        4.38        6.03      3.01 o 
  -1  17   3        6.81        8.74      8.78 o 
   0  17   3        2.18        2.75      2.26 o 
   1  17   3        6.82        3.37      4.55 o 
   2  17   3        4.39        5.95      5.07 o 
   3  17   3        3.30        8.34      5.79 o 
  -2  18   3       18.94       15.15      5.97 o 
  -1  18   3        6.94        3.76      5.14 o 
   0  18   3        1.03       -4.52      4.52 o 
   1  18   3        6.92        6.64      5.07 o 
   2  18   3       18.92       13.94      5.92 o 
   0   0   4     2275.17     2289.04     32.33 o 
   1   0   4      302.92      256.42      2.72 o 
   2   0   4     3436.76     3198.16     34.57 o 
   3   0   4       24.85       29.41      2.01 o 
   4   0   4        0.07        0.88      1.59 o 
   5   0   4        6.13       12.97      2.56 o 
   6   0   4       23.97       14.95      3.46 o 
   7   0   4        7.35        9.46      3.60 o 
  -7   1   4       24.96       23.83      4.80 o 
  -6   1   4      104.25      105.46      5.56 o 
  -5   1   4       66.17       65.49      3.70 o 
  -4   1   4       51.82       48.47      2.82 o 
  -3   1   4      362.89      358.70      6.68 o 
  -2   1   4     2964.09     3086.54     33.51 o 
  -1   1   4      500.30      528.47      4.99 o 
   0   1   4    13165.12    12347.28    121.62 o 
   1   1   4      499.84      527.28      4.75 o 
   2   1   4     2965.46     3103.94     32.99 o 
   3   1   4      363.27      360.31      6.08 o 
   4   1   4       51.74       44.52      2.70 o 
   5   1   4       65.92       64.14      3.69 o 
   6   1   4      104.32       97.34      5.50 o 
   7   1   4       24.94       26.25      4.25 o 
  -7   2   4        3.96        5.73      4.09 o 
  -6   2   4        4.16        2.47      2.72 o 
  -5   2   4       21.40       16.38      4.52 o 
  -4   2   4       93.71       98.93      3.77 o 
  -3   2   4     1644.30     1684.83     23.37 o 
  -2   2   4      875.39      923.85     11.50 o 
  -1   2   4      946.40      937.72      8.39 o 
   0   2   4      451.72      420.02      4.63 o 
   1   2   4      946.27      935.95      8.02 o 
   2   2   4      875.98      908.13     10.13 o 
   3   2   4     1644.49     1735.88     23.47 o 
   4   2   4       93.39       94.85      3.60 o 
   5   2   4       21.46       20.08      3.07 o 
   6   2   4        4.14        1.98      2.84 o 
   7   2   4        3.95       -0.09      3.34 o 
  -7   3   4       12.27       23.78      4.13 o 
  -6   3   4       14.21       11.91      3.34 o 
  -5   3   4       80.97       71.59      4.25 o 
  -4   3   4      130.91      123.80      4.22 o 
  -3   3   4      141.01      142.55      3.93 o 
  -2   3   4     3158.95     3124.58     40.39 o 
  -1   3   4      397.67      367.48      3.67 o 
   0   3   4       24.96       25.41      1.58 o 
   1   3   4      397.23      353.75      3.52 o 
   2   3   4     3159.63     3155.27     33.94 o 
   3   3   4      141.36      149.16      3.58 o 
   4   3   4      130.91      118.89      4.55 o 
   5   3   4       80.83       75.68      6.11 o 
   6   3   4       14.21       10.19      3.26 o 
   7   3   4       12.24       20.24      4.09 o 
  -7   4   4        7.37        4.80      4.80 o 
  -6   4   4       59.74       54.09      4.45 o 
  -5   4   4      306.06      299.46      8.33 o 
  -4   4   4       68.08       69.68      3.67 o 
  -3   4   4       40.86       47.45      2.42 o 
  -2   4   4      357.21      391.53      5.45 o 
  -1   4   4     4653.30     4465.67     38.27 o 
   0   4   4      385.76      371.59      4.71 o 
   1   4   4     4650.86     4504.83     40.19 o 
   2   4   4      358.22      388.01      5.45 o 
   3   4   4       40.95       45.17      2.17 o 
   4   4   4       68.03       67.82      3.16 o 
   5   4   4      305.95      305.78      7.34 o 
   6   4   4       59.83       58.38      3.93 o 
   7   4   4        7.39        6.02      5.39 o 
  -6   5   4       51.45       49.97      4.43 o 
  -5   5   4       16.22       15.29      3.07 o 
  -4   5   4       93.93       83.29      3.55 o 
  -3   5   4       17.77       19.53      1.61 o 
  -2   5   4     1148.36     1240.26     12.57 o 
  -1   5   4     2168.80     2064.59     19.75 o 
   0   5   4      264.00      233.85      2.86 o 
   1   5   4     2168.82     2074.57     17.12 o 
   2   5   4     1149.44     1223.40     13.28 o 
   3   5   4       17.74       18.10      1.42 o 
   4   5   4       93.74       89.30      3.27 o 
   5   5   4       16.26       10.37      2.37 o 
   6   5   4       51.38       55.37      3.87 o 
  -6   6   4       12.24       10.59      2.85 o 
  -5   6   4      231.83      218.52      6.23 o 
  -4   6   4      111.88      106.16      3.69 o 
  -3   6   4       16.99       18.98      1.58 o 
  -2   6   4      575.44      669.28      7.56 o 
  -1   6   4      115.07      131.46      1.96 o 
   0   6   4        2.88        2.10      0.48 o 
   1   6   4      115.49      132.38      1.85 o 
   2   6   4      575.49      676.98      7.49 o 
   3   6   4       16.78       23.46      1.53 o 
   4   6   4      112.19      104.45      3.57 o 
   5   6   4      231.90      225.79      5.73 o 
   6   6   4       12.18       11.34      2.83 o 
  -6   7   4       55.79       58.01      4.10 o 
  -5   7   4       49.02       46.42      3.39 o 
  -4   7   4       38.98       31.19      2.56 o 
  -3   7   4       92.79       95.19      2.66 o 
  -2   7   4      348.95      334.07      4.78 o 
  -1   7   4      183.14      182.17      3.12 o 
   0   7   4        2.06        1.56      0.50 o 
   1   7   4      184.06      182.38      2.74 o 
   2   7   4      349.24      330.00      4.63 o 
   3   7   4       92.64       92.50      2.94 o 
   4   7   4       38.99       34.49      2.24 o 
   5   7   4       48.89       56.52      3.22 o 
   6   7   4       55.79       69.34      5.67 o 
  -6   8   4        4.26        8.91      3.21 o 
  -5   8   4       58.10       53.23      3.53 o 
  -4   8   4      103.13      101.07      3.49 o 
  -3   8   4        4.95        5.18      1.27 o 
  -2   8   4      373.96      382.63      5.65 o 
  -1   8   4      128.51      115.26      2.46 o 
   0   8   4     1903.38     2034.58     20.74 o 
   1   8   4      128.33      119.48      2.23 o 
   2   8   4      374.05      375.73      5.60 o 
   3   8   4        5.00        3.55      1.16 o 
   4   8   4      102.94      101.04      3.64 o 
   5   8   4       58.19       51.54      3.16 o 
   6   8   4        4.24        4.60      2.70 o 
  -6   9   4        8.81        5.62      2.70 o 
  -5   9   4        4.49        0.86      2.04 o 
  -4   9   4       61.60       60.43      2.84 o 
  -3   9   4      103.49       97.33      3.00 o 
  -2   9   4      332.01      339.91      6.16 o 
  -1   9   4      152.70      156.83      5.06 o 
   0   9   4       38.53       39.69      1.86 o 
   1   9   4      152.12      152.60      2.66 o 
   2   9   4      332.19      342.36      4.78 o 
   3   9   4      103.27       97.52      2.61 o 
   4   9   4       61.55       59.02      2.82 o 
   5   9   4        4.48        2.77      2.08 o 
   6   9   4        8.80       11.93      3.03 o 
  -6  10   4       20.34       28.38      3.59 o 
  -5  10   4        2.06        4.00      2.42 o 
  -4  10   4      111.74      113.28      3.73 o 
  -3  10   4      367.35      352.70      6.00 o 
  -2  10   4      172.32      176.40      3.59 o 
  -1  10   4       83.96       93.58      2.75 o 
   0  10   4       76.10       81.09      2.09 o 
   1  10   4       84.02       93.65      2.02 o 
   2  10   4      172.92      171.19      3.43 o 
   3  10   4      367.37      364.99      5.59 o 
   4  10   4      111.59      112.06      3.68 o 
   5  10   4        2.08        4.13      2.04 o 
   6  10   4       20.33       19.43      3.86 o 
  -5  11   4        1.36        0.33      2.34 o 
  -4  11   4       10.57       11.32      3.07 o 
  -3  11   4      233.85      240.95      5.98 o 
  -2  11   4      100.97       88.74      2.67 o 
  -1  11   4      152.78      144.33      3.17 o 
   0  11   4       41.38       42.91      1.47 o 
   1  11   4      152.65      149.09      3.12 o 
   2  11   4      100.88       92.43      3.17 o 
   3  11   4      233.55      233.59      5.17 o 
   4  11   4       10.58       10.17      1.97 o 
   5  11   4        1.37        3.27      2.00 o 
  -5  12   4        1.09        2.31      2.46 o 
  -4  12   4        3.16        1.83      1.91 o 
  -3  12   4      161.13      160.24      4.88 o 
  -2  12   4        4.41        7.34      1.75 o 
  -1  12   4        3.48        5.33      1.21 o 
   0  12   4       30.95       28.51      1.45 o 
   1  12   4        3.47        5.46      1.11 o 
   2  12   4        4.37        5.48      1.11 o 
   3  12   4      160.82      158.24      4.82 o 
   4  12   4        3.14        1.44      1.88 o 
   5  12   4        1.08        3.22      2.49 o 
  -5  13   4        5.32        8.49      2.49 o 
  -4  13   4        1.38        1.77      2.18 o 
  -3  13   4       45.39       45.76      3.99 o 
  -2  13   4        5.06        6.15      2.02 o 
  -1  13   4       89.15       97.00      4.45 o 
   0  13   4        9.12       10.49      1.55 o 
   1  13   4       89.37       98.29      3.81 o 
   2  13   4        5.05        7.22      1.68 o 
   3  13   4       45.38       43.63      3.31 o 
   4  13   4        1.37        1.86      2.32 o 
   5  13   4        5.32        8.47      3.37 o 
  -4  14   4        3.23        6.17      2.47 o 
  -3  14   4        0.14       -2.00      2.00 o 
  -2  14   4       44.71       48.22      3.50 o 
  -1  14   4       11.91       11.09      1.87 o 
   0  14   4       28.52       25.68      3.65 o 
   1  14   4       11.96       13.53      3.34 o 
   2  14   4       44.62       52.30      3.25 o 
   3  14   4        0.14       -0.34      2.24 o 
   4  14   4        3.23        0.54      2.37 o 
  -4  15   4       38.74       40.84      3.40 o 
  -3  15   4       57.21       55.36      3.62 o 
  -2  15   4       21.38       29.36      2.70 o 
  -1  15   4        5.08        5.36      1.81 o 
   0  15   4        2.04       -2.51      2.51 o 
   1  15   4        5.09        1.29      3.06 o 
   2  15   4       21.37       29.74      4.52 o 
   3  15   4       57.34       54.27      3.85 o 
   4  15   4       38.66       39.90      4.11 o 
  -3  16   4       10.59        9.95      3.14 o 
  -2  16   4       34.17       37.08      2.90 o 
  -1  16   4       26.22       22.18      2.56 o 
   0  16   4        5.47        7.46      3.32 o 
   1  16   4       26.17       29.66      6.79 o 
   2  16   4       34.16       36.06      6.64 o 
   3  16   4       10.62       -4.02      4.71 o 
  -3  17   4        2.38       -2.53      2.53 o 
  -2  17   4       28.98       28.13      3.05 o 
  -1  17   4       15.30       16.16      5.73 o 
   0  17   4        0.02        0.03      4.48 o 
   1  17   4       15.31       28.76      5.86 o 
   2  17   4       29.05       27.16      6.22 o 
   3  17   4        2.37        5.27      5.66 o 
  -2  18   4        6.46        9.10      5.56 o 
  -1  18   4        8.46       15.84      5.76 o 
   0  18   4        0.84       -2.52      4.48 o 
   1  18   4        8.44       -0.88      4.74 o 
   2  18   4        6.47        4.19      5.33 o 
   1   0   5        0.32        1.11      0.46 o 
   2   0   5     1144.65     1269.19     14.59 o 
   3   0   5       50.57       59.54      3.90 o 
   4   0   5      180.72      196.25      5.14 o 
   5   0   5      249.96      232.46      7.16 o 
   6   0   5       14.30       10.33      3.29 o 
   7   0   5        3.52        8.34      3.57 o 
  -7   1   5       63.63       66.64      5.36 o 
  -6   1   5       49.90       59.45      5.22 o 
  -5   1   5       28.49       24.84      3.16 o 
  -4   1   5       51.75       51.56      3.82 o 
  -3   1   5       73.27       71.43      2.83 o 
  -2   1   5      966.80     1056.82     12.87 o 
  -1   1   5      232.42      220.62      2.80 o 
   0   1   5     1698.96     1673.37     15.86 o 
   1   1   5      232.14      220.54      2.26 o 
   2   1   5      966.51     1058.74     11.58 o 
   3   1   5       73.35       72.97      2.64 o 
   4   1   5       51.99       51.84      2.85 o 
   5   1   5       28.57       16.15      4.04 o 
   6   1   5       49.81       57.90      4.61 o 
   7   1   5       63.54       65.15      6.70 o 
  -7   2   5        1.66        2.28      3.45 o 
  -6   2   5       15.13       14.89      3.37 o 
  -5   2   5      124.51      125.62      5.29 o 
  -4   2   5       23.72       20.63      2.25 o 
  -3   2   5      161.27      153.18      4.04 o 
  -2   2   5      560.57      563.27      6.74 o 
  -1   2   5      412.57      398.16      3.94 o 
   0   2   5      413.78      372.60      7.92 o 
   1   2   5      412.60      391.48      3.47 o 
   2   2   5      560.27      554.73      6.69 o 
   3   2   5      161.22      149.40      3.61 o 
   4   2   5       23.76       22.33      2.23 o 
   5   2   5      124.61      125.43      5.44 o 
   6   2   5       15.07       15.51      3.33 o 
   7   2   5        1.66       -1.85      3.19 o 
  -7   3   5       39.88       54.97      7.15 o 
  -6   3   5        2.77       -0.98      2.79 o 
  -5   3   5       89.76      102.06      5.20 o 
  -4   3   5       29.56       29.35      2.44 o 
  -3   3   5      180.20      181.53      4.42 o 
  -2   3   5      273.44      259.95      4.09 o 
  -1   3   5      943.46      951.39      8.58 o 
   0   3   5       75.26       69.89      1.22 o 
   1   3   5      945.10      951.56      8.18 o 
   2   3   5      273.19      261.66      3.79 o 
   3   3   5      180.18      186.55      3.73 o 
   4   3   5       29.69       30.39      2.15 o 
   5   3   5       89.97       93.73      4.77 o 
   6   3   5        2.77        0.21      2.37 o 
   7   3   5       39.98       57.18      7.14 o 
  -6   4   5        5.24        1.61      2.87 o 
  -5   4   5        5.10        2.04      3.09 o 
  -4   4   5       25.36       25.16      2.42 o 
  -3   4   5      610.35      632.54     10.23 o 
  -2   4   5      246.85      281.38      4.34 o 
  -1   4   5     1998.44     2007.41     18.17 o 
   0   4   5      443.56      346.41      4.90 o 
   1   4   5     1997.67     1996.98     16.56 o 
   2   4   5      247.39      286.79      4.35 o 
   3   4   5      610.74      637.70      8.61 o 
   4   4   5       25.21       26.12      2.29 o 
   5   4   5        5.08        3.19      2.19 o 
   6   4   5        5.18        3.72      2.46 o 
  -6   5   5       17.03       21.13      3.65 o 
  -5   5   5       92.24       84.78      4.62 o 
  -4   5   5       35.28       32.15      2.90 o 
  -3   5   5      419.22      420.03      6.32 o 
  -2   5   5      841.28      817.81      9.34 o 
  -1   5   5       88.39       85.35      1.64 o 
   0   5   5        1.53        3.79      0.78 o 
   1   5   5       88.66       84.93      1.77 o 
   2   5   5      841.86      819.50      9.38 o 
   3   5   5      418.92      409.88      6.26 o 
   4   5   5       35.28       30.64      2.48 o 
   5   5   5       92.33       85.90      3.70 o 
   6   5   5       16.97       16.66      2.96 o 
  -6   6   5        3.97        6.72      2.70 o 
  -5   6   5        6.72       12.55      2.61 o 
  -4   6   5       84.87       71.55      3.12 o 
  -3   6   5      116.42      120.65      3.42 o 
  -2   6   5     1457.70     1507.27     15.98 o 
  -1   6   5      581.14      583.00      5.96 o 
   0   6   5       14.30       18.36      1.19 o 
   1   6   5      580.29      592.58      7.29 o 
   2   6   5     1457.24     1485.32     16.00 o 
   3   6   5      116.19      118.77      2.80 o 
   4   6   5       84.96       76.14      3.24 o 
   5   6   5        6.72        6.17      2.27 o 
   6   6   5        4.00        1.21      2.45 o 
  -6   7   5       19.67       24.24      3.31 o 
  -5   7   5       32.05       33.62      3.09 o 
  -4   7   5      254.49      261.16      5.29 o 
  -3   7   5      339.12      354.27      5.40 o 
  -2   7   5      159.50      150.06      2.92 o 
  -1   7   5      350.99      350.96      4.87 o 
   0   7   5        0.58        1.99      0.64 o 
   1   7   5      351.61      357.37      6.02 o 
   2   7   5      159.30      147.53      3.05 o 
   3   7   5      339.17      358.32      5.08 o 
   4   7   5      254.77      252.88      5.62 o 
   5   7   5       32.01       36.17      2.85 o 
   6   7   5       19.64       27.06      3.38 o 
  -6   8   5       26.92       22.77      3.39 o 
  -5   8   5       28.89       25.96      2.68 o 
  -4   8   5       56.12       58.33      2.78 o 
  -3   8   5      195.68      203.27      4.28 o 
  -2   8   5      341.46      313.44      4.94 o 
  -1   8   5      196.51      194.27      3.18 o 
   0   8   5      411.31      410.89      5.84 o 
   1   8   5      196.01      193.08      5.08 o 
   2   8   5      341.37      319.60      4.48 o 
   3   8   5      195.84      199.84      4.29 o 
   4   8   5       56.09       62.08      3.01 o 
   5   8   5       28.98       30.04      2.94 o 
   6   8   5       26.86       26.32      4.33 o 
  -6   9   5       24.68       26.71      3.54 o 
  -5   9   5        2.77        1.52      2.67 o 
  -4   9   5      116.64      115.36      3.81 o 
  -3   9   5      160.31      167.47      3.85 o 
  -2   9   5        8.58        6.67      1.19 o 
  -1   9   5      609.75      558.83      7.62 o 
   0   9   5      777.72      800.72     10.40 o 
   1   9   5      610.27      565.17      7.95 o 
   2   9   5        8.60        6.99      0.83 o 
   3   9   5      160.47      159.85      3.39 o 
   4   9   5      116.69      107.64      3.55 o 
   5   9   5        2.81        1.07      2.06 o 
   6   9   5       24.71       30.93      3.54 o 
  -6  10   5       28.70       33.44      5.08 o 
  -5  10   5        6.61        4.83      2.38 o 
  -4  10   5       27.57       28.54      3.74 o 
  -3  10   5      141.99      154.39      4.14 o 
  -2  10   5        3.42        2.35      1.15 o 
  -1  10   5      368.35      384.79      6.04 o 
   0  10   5      212.36      196.14      3.94 o 
   1  10   5      368.93      390.23      7.37 o 
   2  10   5        3.44        3.47      0.83 o 
   3  10   5      142.08      148.57      3.33 o 
   4  10   5       27.71       23.11      2.21 o 
   5  10   5        6.55        6.91      2.03 o 
   6  10   5       28.67       21.09      6.79 o 
  -5  11   5        1.17        1.61      2.62 o 
  -4  11   5        3.38        1.77      2.08 o 
  -3  11   5      158.65      159.34      3.90 o 
  -2  11   5       82.19       82.87      2.55 o 
  -1  11   5       68.11       72.64      2.37 o 
   0  11   5       38.27       36.35      2.18 o 
   1  11   5       68.18       71.20      2.69 o 
   2  11   5       82.39       89.76      2.49 o 
   3  11   5      158.72      154.40      4.13 o 
   4  11   5        3.35        3.41      1.93 o 
   5  11   5        1.14        2.03      2.12 o 
  -5  12   5        1.73        3.90      2.59 o 
  -4  12   5       21.68       26.44      3.26 o 
  -3  12   5      155.75      158.27      4.77 o 
  -2  12   5      100.93       96.22      3.88 o 
  -1  12   5      164.02      160.25      4.57 o 
   0  12   5      110.38       97.90      5.57 o 
   1  12   5      164.22      163.94      4.09 o 
   2  12   5      100.83      106.82      4.31 o 
   3  12   5      155.53      141.73      4.44 o 
   4  12   5       21.65       25.15      2.68 o 
   5  12   5        1.74        5.76      2.43 o 
  -5  13   5        0.27        0.99      2.25 o 
  -4  13   5       26.00       21.22      2.86 o 
  -3  13   5        3.98        6.34      2.07 o 
  -2  13   5       42.46       44.58      2.82 o 
  -1  13   5       41.52       44.32      2.43 o 
   0  13   5      237.30      197.02      7.94 o 
   1  13   5       41.44       40.58      2.95 o 
   2  13   5       42.56       46.67      3.54 o 
   3  13   5        4.01        2.08      2.17 o 
   4  13   5       25.93       27.34      3.13 o 
   5  13   5        0.27        1.94      2.74 o 
  -4  14   5       29.46       24.96      2.90 o 
  -3  14   5       15.52       11.58      2.26 o 
  -2  14   5       13.61       13.71      3.30 o 
  -1  14   5        6.04        6.74      2.55 o 
   0  14   5       18.42       18.44      3.34 o 
   1  14   5        6.11        7.03      3.26 o 
   2  14   5       13.51       12.16      3.59 o 
   3  14   5       15.55        9.44      2.33 o 
   4  14   5       29.42       23.19      3.06 o 
  -4  15   5       13.92        8.57      2.57 o 
  -3  15   5       17.23       16.95      2.73 o 
  -2  15   5       36.09       37.92      2.78 o 
  -1  15   5        0.30       -1.23      2.44 o 
   0  15   5       30.52       29.17      4.05 o 
   1  15   5        0.30        1.48      2.97 o 
   2  15   5       36.02       31.89      5.68 o 
   3  15   5       17.24       13.32      4.21 o 
   4  15   5       13.91       17.19      3.43 o 
  -3  16   5        5.32        1.66      2.44 o 
  -2  16   5       43.40       37.92      2.88 o 
  -1  16   5       19.42       16.83      4.09 o 
   0  16   5       29.27       22.31      3.96 o 
   1  16   5       19.39       19.14      3.85 o 
   2  16   5       43.42       39.16      4.92 o 
   3  16   5        5.31       10.40      6.15 o 
  -2  17   5        5.85        1.03      4.25 o 
  -1  17   5        1.71        0.16      4.94 o 
   0  17   5       12.86       12.92      5.30 o 
   1  17   5        1.71        7.56      5.01 o 
   2  17   5        5.86        7.62      5.66 o 
  -1  18   5       29.16       20.35      6.48 o 
   0  18   5        0.35        5.76      5.40 o 
   1  18   5       29.15       20.48      6.09 o 
   0   0   6       42.71       34.54      1.16 o 
   1   0   6       10.62        6.61      0.45 o 
   2   0   6     1150.00     1245.25     12.59 o 
   3   0   6      771.88      921.05     13.71 o 
   4   0   6      147.08      139.49      4.35 o 
   5   0   6       63.87       63.70      4.19 o 
   6   0   6       36.51       34.65      4.01 o 
   7   0   6        4.04       -0.42      3.34 o 
  -7   1   6       25.75       32.73      4.42 o 
  -6   1   6       35.17       38.76      4.19 o 
  -5   1   6       12.23       12.90      2.96 o 
  -4   1   6       69.30       68.95      3.20 o 
  -3   1   6      547.54      613.44     10.01 o 
  -2   1   6       25.63       30.33      1.27 o 
  -1   1   6       40.16       44.11      1.02 o 
   0   1   6     1103.82     1206.91     11.65 o 
   1   1   6       40.06       42.88      0.88 o 
   2   1   6       25.49       29.71      2.20 o 
   3   1   6      548.01      631.09      9.17 o 
   4   1   6       68.97       66.18      3.11 o 
   5   1   6       12.29       10.97      2.72 o 
   6   1   6       35.18       39.09      4.06 o 
   7   1   6       25.70       36.25      4.58 o 
  -7   2   6        0.30       -4.30      4.30 o 
  -6   2   6       58.95       61.19      4.65 o 
  -5   2   6       24.83       34.84      5.32 o 
  -4   2   6       67.94       72.73      3.28 o 
  -3   2   6      515.08      528.68      8.89 o 
  -2   2   6      515.83      502.48      6.46 o 
  -1   2   6     1891.32     1921.95     16.51 o 
   0   2   6     1428.02     1322.89     13.55 o 
   1   2   6     1890.49     1904.40     18.46 o 
   2   2   6      515.21      497.11      6.15 o 
   3   2   6      515.46      532.48      7.46 o 
   4   2   6       68.09       72.21      3.23 o 
   5   2   6       24.83       36.93      3.62 o 
   6   2   6       58.96       61.35      4.66 o 
   7   2   6        0.31        1.03      4.38 o 
  -6   3   6       13.43       13.49      3.21 o 
  -5   3   6       86.96       94.22      5.89 o 
  -4   3   6      100.91      102.18      3.87 o 
  -3   3   6       52.04       63.04      2.48 o 
  -2   3   6      886.33      871.93     10.47 o 
  -1   3   6      157.66      155.69      2.08 o 
   0   3   6      100.58       84.63      2.17 o 
   1   3   6      157.87      154.25      2.04 o 
   2   3   6      886.47      865.53      9.74 o 
   3   3   6       51.93       65.69      2.14 o 
   4   3   6      101.06      101.09      3.43 o 
   5   3   6       87.11       92.31      4.14 o 
   6   3   6       13.51       16.70      2.96 o 
  -6   4   6       59.34       60.50      4.82 o 
  -5   4   6       32.73       20.65      4.22 o 
  -4   4   6       46.02       53.78      3.01 o 
  -3   4   6      350.17      338.02      5.63 o 
  -2   4   6        2.49        0.43      1.03 o 
  -1   4   6     1589.19     1649.04     16.84 o 
   0   4   6     4302.81     4385.46     46.40 o 
   1   4   6     1588.56     1634.91     18.05 o 
   2   4   6        2.56        0.80      0.76 o 
   3   4   6      349.91      342.99      5.12 o 
   4   4   6       46.15       48.17      2.83 o 
   5   4   6       32.69       25.77      2.82 o 
   6   4   6       59.23       63.88      4.01 o 
  -6   5   6       22.81       28.17      3.81 o 
  -5   5   6       10.20       10.96      2.92 o 
  -4   5   6      211.89      209.10      5.56 o 
  -3   5   6       26.49       33.78      1.80 o 
  -2   5   6     1779.06     1911.70     19.81 o 
  -1   5   6      462.15      482.55      5.26 o 
   0   5   6        2.97        8.46      1.81 o 
   1   5   6      461.77      482.17      6.11 o 
   2   5   6     1780.23     1889.84     19.91 o 
   3   5   6       26.40       40.70      2.08 o 
   4   5   6      211.63      223.56      5.09 o 
   5   5   6       10.20        9.96      2.36 o 
   6   5   6       22.75       24.17      3.22 o 
  -6   6   6       20.73       30.54      3.40 o 
  -5   6   6       35.61       32.85      3.09 o 
  -4   6   6      184.16      182.97      4.70 o 
  -3   6   6      268.70      275.72      4.91 o 
  -2   6   6       60.68       62.42      2.45 o 
  -1   6   6      725.90      720.30      7.07 o 
   0   6   6       39.24       33.62      1.87 o 
   1   6   6      725.72      720.93      9.34 o 
   2   6   6       60.87       64.14      2.72 o 
   3   6   6      268.57      283.94      4.58 o 
   4   6   6      184.65      181.37      4.27 o 
   5   6   6       35.63       31.89      2.72 o 
   6   6   6       20.67       31.93      3.37 o 
  -6   7   6        5.85        6.92      3.39 o 
  -5   7   6       21.04       18.44      2.44 o 
  -4   7   6       24.89       24.21      2.13 o 
  -3   7   6      136.05      136.07      3.16 o 
  -2   7   6      560.91      551.05      7.25 o 
  -1   7   6        8.73        9.47      0.69 o 
   0   7   6      190.97      208.76      3.60 o 
   1   7   6        8.73        7.86      1.20 o 
   2   7   6      561.11      547.34      6.71 o 
   3   7   6      136.16      141.37      3.39 o 
   4   7   6       24.79       22.97      2.28 o 
   5   7   6       21.13       25.29      2.60 o 
   6   7   6        5.81        3.59      2.69 o 
  -6   8   6        2.72        1.06      2.62 o 
  -5   8   6        2.24       -0.28      2.00 o 
  -4   8   6      149.43      143.98      3.96 o 
  -3   8   6       10.37       14.01      1.94 o 
  -2   8   6       54.84       57.79      2.04 o 
  -1   8   6      298.48      298.63      5.21 o 
   0   8   6       41.41       54.99      1.57 o 
   1   8   6      298.57      300.34      5.55 o 
   2   8   6       54.99       58.00      1.75 o 
   3   8   6       10.34       11.81      1.71 o 
   4   8   6      149.17      143.83      4.10 o 
   5   8   6        2.20       -1.46      1.87 o 
   6   8   6        2.70        4.32      2.70 o 
  -6   9   6        3.28       -1.25      2.62 o 
  -5   9   6       13.15       14.49      2.71 o 
  -4   9   6       50.89       41.98      2.76 o 
  -3   9   6      272.19      260.92      4.87 o 
  -2   9   6        9.40       13.49      1.35 o 
  -1   9   6      398.82      418.85      7.82 o 
   0   9   6      147.29      143.70      3.03 o 
   1   9   6      398.36      415.86      7.13 o 
   2   9   6        9.48       12.93      1.14 o 
   3   9   6      272.04      255.79      4.79 o 
   4   9   6       50.91       46.68      2.55 o 
   5   9   6       13.12       13.16      2.58 o 
   6   9   6        3.29       -0.64      3.00 o 
  -5  10   6        0.44        0.79      2.26 o 
  -4  10   6       23.18       23.31      2.65 o 
  -3  10   6       88.37       89.77      3.25 o 
  -2  10   6      103.98      106.95      3.00 o 
  -1  10   6       69.06       65.75      2.82 o 
   0  10   6       66.23       72.31      2.24 o 
   1  10   6       68.96       64.08      2.27 o 
   2  10   6      103.85      106.35      3.69 o 
   3  10   6       88.56       87.67      3.18 o 
   4  10   6       23.09       26.42      2.28 o 
   5  10   6        0.44       -1.80      1.80 o 
  -5  11   6       12.28       12.13      2.76 o 
  -4  11   6        7.30        5.72      2.22 o 
  -3  11   6       39.39       38.59      2.58 o 
  -2  11   6        1.77       -0.01      0.99 o 
  -1  11   6       79.55       76.31      3.15 o 
   0  11   6        0.03        0.63      1.36 o 
   1  11   6       79.62       78.36      2.54 o 
   2  11   6        1.74       -1.66      1.78 o 
   3  11   6       39.35       35.64      2.53 o 
   4  11   6        7.26        4.90      1.91 o 
   5  11   6       12.26       10.24      2.47 o 
  -5  12   6        1.97        4.53      2.61 o 
  -4  12   6       20.72       19.84      2.38 o 
  -3  12   6       20.60       20.82      2.42 o 
  -2  12   6       35.92       35.80      2.46 o 
  -1  12   6      123.52      124.64      5.16 o 
   0  12   6      141.94      138.76      4.72 o 
   1  12   6      123.44      120.52      3.51 o 
   2  12   6       36.03       34.14      2.63 o 
   3  12   6       20.54       19.24      2.54 o 
   4  12   6       20.71       22.34      2.56 o 
   5  12   6        1.97        1.92      2.33 o 
  -5  13   6       17.81       16.71      5.33 o 
  -4  13   6        1.53        3.32      2.22 o 
  -3  13   6       58.84       64.94      3.28 o 
  -2  13   6       39.78       38.74      2.61 o 
  -1  13   6       14.50       19.49      4.01 o 
   0  13   6      201.18      212.98     11.34 o 
   1  13   6       14.52       12.41      3.32 o 
   2  13   6       39.71       38.54      4.47 o 
   3  13   6       58.95       63.72      3.43 o 
   4  13   6        1.52        1.49      2.34 o 
   5  13   6       17.86       19.80      5.10 o 
  -4  14   6       38.71       34.39      3.65 o 
  -3  14   6        0.36       -2.47      2.92 o 
  -2  14   6       11.33       14.53      2.37 o 
  -1  14   6        2.04       -1.40      2.37 o 
   0  14   6       50.02       50.86      4.67 o 
   1  14   6        2.05        7.69      3.20 o 
   2  14   6       11.33       12.51      8.90 o 
   3  14   6        0.36       -1.75      3.40 o 
   4  14   6       38.69       32.82      3.09 o 
  -4  15   6        7.56        6.83      2.52 o 
  -3  15   6       11.59       11.49      2.53 o 
  -2  15   6       40.41       38.62      2.60 o 
  -1  15   6        0.28       -0.03      3.24 o 
   0  15   6        4.39        5.43      3.08 o 
   1  15   6        0.29       -2.73      2.73 o 
   2  15   6       40.46       35.83      4.72 o 
   3  15   6       11.64        1.71      3.94 o 
   4  15   6        7.57       -0.26      5.20 o 
  -3  16   6        4.08        3.35      3.25 o 
  -2  16   6        1.34       -2.63      2.65 o 
  -1  16   6       40.21       37.77      4.86 o 
   0  16   6        7.49        4.61      4.86 o 
   1  16   6       40.26       39.23      5.25 o 
   2  16   6        1.33       -0.07      6.25 o 
   3  16   6        4.07       13.48      6.25 o 
  -2  17   6        6.54        3.22      3.08 o 
  -1  17   6       16.66       18.65      4.79 o 
   0  17   6        1.25        3.96      4.47 o 
   1  17   6       16.64       14.17      5.73 o 
   2  17   6        6.54       12.89      6.15 o 
  -1  18   6       10.68       16.69      6.31 o 
   0  18   6        0.09       -4.22      4.91 o 
   1  18   6       10.66        9.95      5.73 o 
   1   0   7       10.49       13.05      0.67 o 
   2   0   7      507.40      517.37      5.99 o 
   3   0   7      280.87      300.89      5.99 o 
   4   0   7       10.06       14.20      2.01 o 
   5   0   7      106.25       97.80      4.80 o 
   6   0   7        0.15       -0.36      2.85 o 
  -6   1   7        3.79        5.41      2.92 o 
  -5   1   7      128.80      144.66      5.83 o 
  -4   1   7       67.05       76.07      3.36 o 
  -3   1   7       23.59       29.49      2.03 o 
  -2   1   7     1029.49     1050.86     10.92 o 
  -1   1   7     3249.50     3188.05     28.29 o 
   0   1   7      888.19      853.79      8.43 o 
   1   1   7     3251.18     3183.45     28.96 o 
   2   1   7     1030.53     1060.22     10.32 o 
   3   1   7       23.68       30.21      1.90 o 
   4   1   7       67.08       72.89      3.24 o 
   5   1   7      128.56      141.67      6.95 o 
   6   1   7        3.85        6.35      3.14 o 
  -6   2   7       23.92       26.89      3.83 o 
  -5   2   7      250.56      230.54      7.23 o 
  -4   2   7       47.40       47.69      2.87 o 
  -3   2   7      170.25      162.57      3.78 o 
  -2   2   7      379.41      433.12      5.57 o 
  -1   2   7       82.56       81.84      1.39 o 
   0   2   7     2046.08     1924.30     19.47 o 
   1   2   7       82.64       84.02      1.39 o 
   2   2   7      379.56      429.34      5.13 o 
   3   2   7      170.40      162.38      3.29 o 
   4   2   7       47.16       41.52      2.69 o 
   5   2   7      250.66      237.25      7.56 o 
   6   2   7       23.86       20.36      3.55 o 
  -6   3   7       15.41       15.00      3.45 o 
  -5   3   7       22.97       23.95      3.21 o 
  -4   3   7      155.14      156.52      4.73 o 
  -3   3   7      418.77      461.53      6.78 o 
  -2   3   7     1111.24     1101.98     13.01 o 
  -1   3   7      103.60      108.79      1.63 o 
   0   3   7     3059.21     3079.66     36.86 o 
   1   3   7      103.79      105.82      1.66 o 
   2   3   7     1110.45     1119.46     11.37 o 
   3   3   7      418.19      459.61      6.32 o 
   4   3   7      154.66      160.84      4.23 o 
   5   3   7       22.92       22.60      3.07 o 
   6   3   7       15.52       14.27      2.87 o 
  -6   4   7       25.41       34.47      4.80 o 
  -5   4   7       73.01       74.10      4.38 o 
  -4   4   7       94.75       86.01      3.25 o 
  -3   4   7      189.26      181.12      3.79 o 
  -2   4   7      371.48      389.72      5.52 o 
  -1   4   7      207.62      199.80      2.85 o 
   0   4   7       17.13       19.34      0.80 o 
   1   4   7      207.33      202.85      3.20 o 
   2   4   7      371.89      391.87      4.54 o 
   3   4   7      188.87      182.11      3.49 o 
   4   4   7       94.64       89.46      3.28 o 
   5   4   7       72.93       79.44      3.97 o 
   6   4   7       25.35       28.93      3.29 o 
  -6   5   7       29.66       27.94      3.85 o 
  -5   5   7       79.59       76.86      4.13 o 
  -4   5   7        7.84        5.15      1.71 o 
  -3   5   7      384.22      376.36      5.56 o 
  -2   5   7       47.51       55.11      1.75 o 
  -1   5   7      215.37      220.32      2.81 o 
   0   5   7      775.67      828.36     12.93 o 
   1   5   7      215.39      213.61      3.68 o 
   2   5   7       47.45       53.99      1.65 o 
   3   5   7      383.89      378.64      5.95 o 
   4   5   7        7.89        6.15      1.72 o 
   5   5   7       79.52       80.50      3.94 o 
   6   5   7       29.70       30.37      3.42 o 
  -6   6   7       17.69       17.81      2.76 o 
  -5   6   7       19.19       22.70      2.51 o 
  -4   6   7      108.58      105.96      4.28 o 
  -3   6   7      314.62      307.51      5.26 o 
  -2   6   7       94.22       85.82      2.18 o 
  -1   6   7      161.33      168.92      2.35 o 
   0   6   7       10.98        8.43      1.17 o 
   1   6   7      161.48      168.35      3.40 o 
   2   6   7       94.19       87.22      2.00 o 
   3   6   7      314.44      315.70      4.94 o 
   4   6   7      108.52      113.50      4.67 o 
   5   6   7       19.08       22.90      2.52 o 
   6   6   7       17.64       21.69      3.16 o 
  -6   7   7       11.28        6.06      3.53 o 
  -5   7   7        1.54       -1.25      1.86 o 
  -4   7   7       96.33       96.15      3.65 o 
  -3   7   7       72.25       72.80      2.49 o 
  -2   7   7      250.18      287.37      4.30 o 
  -1   7   7      477.28      481.78      6.29 o 
   0   7   7        2.57       14.54      3.79 o 
   1   7   7      477.17      483.96      7.68 o 
   2   7   7      250.21      293.86      3.72 o 
   3   7   7       72.35       74.04      2.32 o 
   4   7   7       96.34       95.88      3.50 o 
   5   7   7        1.55       -0.16      1.82 o 
   6   7   7       11.29       13.60      2.94 o 
  -6   8   7       29.69       37.05      3.71 o 
  -5   8   7       12.49       12.75      3.42 o 
  -4   8   7       43.35       45.99      2.78 o 
  -3   8   7       84.85       94.66      3.21 o 
  -2   8   7       55.83       53.66      1.97 o 
  -1   8   7      786.41      775.97     11.47 o 
   0   8   7      257.06      276.54      6.00 o 
   1   8   7      786.28      764.41     11.34 o 
   2   8   7       55.79       55.66      2.25 o 
   3   8   7       84.62       92.50      2.83 o 
   4   8   7       43.47       48.33      2.57 o 
   5   8   7       12.44       12.58      2.26 o 
   6   8   7       29.71       28.71      3.54 o 
  -6   9   7        2.17       -1.03      2.70 o 
  -5   9   7        6.18        4.51      2.36 o 
  -4   9   7       30.06       32.11      2.84 o 
  -3   9   7        0.34       -0.64      1.45 o 
  -2   9   7       96.72       85.62      2.34 o 
  -1   9   7      206.24      207.33      4.84 o 
   0   9   7      436.89      500.90      8.78 o 
   1   9   7      206.57      216.76      4.62 o 
   2   9   7       96.65       83.79      2.71 o 
   3   9   7        0.35        1.68      1.13 o 
   4   9   7       30.06       33.72      2.38 o 
   5   9   7        6.23        4.50      1.88 o 
   6   9   7        2.17        7.45      3.57 o 
  -5  10   7        2.78        1.51      2.38 o 
  -4  10   7       95.80      105.22      4.29 o 
  -3  10   7        8.73        6.13      2.38 o 
  -2  10   7       13.19       13.90      1.64 o 
  -1  10   7       17.05       19.33      2.06 o 
   0  10   7       27.07       29.22      2.06 o 
   1  10   7       17.14       17.21      2.24 o 
   2  10   7       13.18       16.36      2.20 o 
   3  10   7        8.73        6.30      1.33 o 
   4  10   7       95.96       97.08      3.65 o 
   5  10   7        2.80        0.42      2.04 o 
  -5  11   7        6.94        7.04      2.60 o 
  -4  11   7       29.39       25.67      2.74 o 
  -3  11   7       12.17       10.64      1.80 o 
  -2  11   7       45.03       43.17      2.00 o 
  -1  11   7       42.26       48.92      2.55 o 
   0  11   7       52.76       53.50      2.52 o 
   1  11   7       42.27       46.44      2.03 o 
   2  11   7       45.01       41.92      3.22 o 
   3  11   7       12.19        9.94      1.57 o 
   4  11   7       29.43       30.84      2.67 o 
   5  11   7        6.95        3.42      2.82 o 
  -5  12   7        7.68       12.67      2.87 o 
  -4  12   7       64.13       65.68      3.22 o 
  -3  12   7       46.14       52.54      3.02 o 
  -2  12   7       51.33       49.27      2.71 o 
  -1  12   7       21.70       13.20      2.61 o 
   0  12   7       55.15       49.32      4.36 o 
   1  12   7       21.72       20.77      3.42 o 
   2  12   7       51.43       45.34      3.38 o 
   3  12   7       46.12       48.13      4.17 o 
   4  12   7       64.12       64.05      3.30 o 
   5  12   7        7.65        7.05      2.53 o 
  -4  13   7        9.71        9.87      2.50 o 
  -3  13   7       23.97       20.72      2.39 o 
  -2  13   7        7.08        7.66      1.82 o 
  -1  13   7        4.00        5.57      2.45 o 
   0  13   7      113.42      111.01      6.37 o 
   1  13   7        4.04        5.63      3.00 o 
   2  13   7        7.09        5.56      3.32 o 
   3  13   7       24.05       16.19      4.10 o 
   4  13   7        9.71       10.17      2.34 o 
  -4  14   7        5.08        8.06      2.48 o 
  -3  14   7       23.06       20.14      2.65 o 
  -2  14   7        6.36        9.65      2.99 o 
  -1  14   7       93.29       91.28      5.74 o 
   0  14   7        6.46       10.83      3.66 o 
   1  14   7       93.16       91.07      6.14 o 
   2  14   7        6.38        5.28      3.40 o 
   3  14   7       23.07       20.38      4.49 o 
   4  14   7        5.09        6.37      3.31 o 
  -4  15   7        9.47        1.83      4.22 o 
  -3  15   7        2.88        4.30      2.22 o 
  -2  15   7        9.00        9.77      3.15 o 
  -1  15   7       17.29        7.77      4.84 o 
   0  15   7       27.94       24.66      4.20 o 
   1  15   7       17.36       19.31      4.96 o 
   2  15   7        9.03        4.84      3.53 o 
   3  15   7        2.89        2.70      3.88 o 
   4  15   7        9.45        1.18      6.51 o 
  -3  16   7        2.24        3.01      3.41 o 
  -2  16   7        7.06        6.38      3.19 o 
  -1  16   7       14.79       12.17      4.05 o 
   0  16   7        0.08       -3.81      3.81 o 
   1  16   7       14.78       18.67      5.15 o 
   2  16   7        7.04        2.54      3.78 o 
   3  16   7        2.25       17.37      6.84 o 
  -2  17   7        4.26       -2.99      2.99 o 
  -1  17   7       10.09        7.09      4.25 o 
   0  17   7        8.12       10.53      4.11 o 
   1  17   7       10.11        7.89      4.03 o 
   2  17   7        4.26       10.44      6.45 o 
  -1  18   7        2.98        4.06      5.63 o 
   0  18   7       19.63        7.43      6.05 o 
   1  18   7        2.99        3.30      5.46 o 
   0   0   8      155.29      154.81      3.00 o 
   1   0   8     2886.22     2912.16     27.44 o 
   2   0   8       71.40       69.28      1.82 o 
   3   0   8      253.68      279.89      5.14 o 
   4   0   8       51.19       53.45      2.94 o 
   5   0   8      123.24      130.62      5.58 o 
   6   0   8       38.35       40.77      5.17 o 
  -6   1   8      111.62      118.78      5.90 o 
  -5   1   8      273.66      255.09      7.55 o 
  -4   1   8      137.26      160.16      6.84 o 
  -3   1   8      384.85      392.11      6.47 o 
  -2   1   8      415.14      406.63      5.06 o 
  -1   1   8     1800.07     1895.94     17.30 o 
   0   1   8       37.26       20.37      1.37 o 
   1   1   8     1799.80     1900.07     18.22 o 
   2   1   8      415.01      413.32      5.01 o 
   3   1   8      384.47      382.90      5.49 o 
   4   1   8      137.29      154.93      6.77 o 
   5   1   8      273.95      246.72      7.40 o 
   6   1   8      111.43      112.53      7.40 o 
  -6   2   8       55.07       46.09      4.18 o 
  -5   2   8      221.38      203.44      6.85 o 
  -4   2   8      117.54      120.24      4.02 o 
  -3   2   8      168.24      172.89      3.98 o 
  -2   2   8      363.24      392.99      5.54 o 
  -1   2   8      259.52      284.03      3.15 o 
   0   2   8     1183.58     1227.80     13.85 o 
   1   2   8      259.60      281.27      3.47 o 
   2   2   8      363.16      388.89      4.81 o 
   3   2   8      168.87      181.14      3.49 o 
   4   2   8      117.78      120.19      3.76 o 
   5   2   8      221.07      209.46      6.30 o 
   6   2   8       55.02       47.43      3.65 o 
  -6   3   8       79.99       80.78      5.02 o 
  -5   3   8       88.38       93.71      8.02 o 
  -4   3   8      244.07      230.55      5.21 o 
  -3   3   8      126.92      135.29      3.25 o 
  -2   3   8      261.45      279.58      4.77 o 
  -1   3   8       37.17       34.25      0.98 o 
   0   3   8      768.76      734.81      7.97 o 
   1   3   8       37.20       35.11      1.38 o 
   2   3   8      260.72      287.44      3.65 o 
   3   3   8      126.80      132.80      3.56 o 
   4   3   8      244.66      230.48      6.44 o 
   5   3   8       88.40       85.86      6.19 o 
   6   3   8       79.93       80.08      4.38 o 
  -6   4   8       55.72       62.67      4.16 o 
  -5   4   8       20.12       22.90      2.98 o 
  -4   4   8       10.14        9.55      1.98 o 
  -3   4   8       23.18       31.00      1.79 o 
  -2   4   8      160.92      178.16      3.28 o 
  -1   4   8      636.11      645.34      7.26 o 
   0   4   8      906.28      888.20     10.05 o 
   1   4   8      634.22      647.89      8.59 o 
   2   4   8      161.08      174.00      3.21 o 
   3   4   8       23.17       26.95      1.69 o 
   4   4   8       10.18        8.50      1.79 o 
   5   4   8       20.13       22.59      2.86 o 
   6   4   8       55.68       58.96      4.01 o 
  -6   5   8       20.69       23.90      3.29 o 
  -5   5   8       38.04       28.22      3.00 o 
  -4   5   8       93.58      100.08      3.62 o 
  -3   5   8      228.63      212.48      3.88 o 
  -2   5   8      705.47      678.13      8.02 o 
  -1   5   8      241.62      232.40      2.97 o 
   0   5   8       73.46       72.30      1.80 o 
   1   5   8      241.42      234.09      5.08 o 
   2   5   8      706.33      672.42      8.46 o 
   3   5   8      228.53      215.84      3.90 o 
   4   5   8       93.71      105.73      3.98 o 
   5   5   8       37.89       35.96      3.06 o 
   6   5   8       20.81       21.44      3.17 o 
  -6   6   8       39.45       43.18      3.77 o 
  -5   6   8        1.89        0.37      1.96 o 
  -4   6   8       11.69        8.41      1.79 o 
  -3   6   8       56.39       51.41      2.14 o 
  -2   6   8       50.08       49.32      1.66 o 
  -1   6   8       53.34       53.29      1.74 o 
   0   6   8       31.91       42.88      2.01 o 
   1   6   8       53.55       49.95      2.48 o 
   2   6   8       50.19       46.89      1.37 o 
   3   6   8       56.19       52.54      2.02 o 
   4   6   8       11.74        9.16      1.97 o 
   5   6   8        1.92        1.37      2.58 o 
   6   6   8       39.41       37.70      3.59 o 
  -6   7   8       19.35       20.28      3.34 o 
  -5   7   8       16.36       17.65      2.77 o 
  -4   7   8      190.34      189.51      4.88 o 
  -3   7   8       24.79       28.72      1.79 o 
  -2   7   8       32.22       31.79      1.50 o 
  -1   7   8       88.63       84.02      1.98 o 
   0   7   8       72.36       63.25      2.57 o 
   1   7   8       88.63       91.02      3.17 o 
   2   7   8       32.36       33.61      2.14 o 
   3   7   8       24.86       24.37      1.87 o 
   4   7   8      190.37      180.79      4.41 o 
   5   7   8       16.39        9.78      2.80 o 
   6   7   8       19.33       15.76      3.10 o 
  -6   8   8        5.33        5.20      2.84 o 
  -5   8   8        9.26       14.69      2.60 o 
  -4   8   8       15.40       15.68      2.22 o 
  -3   8   8      106.31      106.19      2.99 o 
  -2   8   8       54.04       52.90      2.10 o 
  -1   8   8      471.13      481.76      9.24 o 
   0   8   8       28.72       36.82      2.14 o 
   1   8   8      470.52      487.97      7.97 o 
   2   8   8       54.14       55.32      2.27 o 
   3   8   8      106.12       94.49      2.53 o 
   4   8   8       15.41       15.32      2.02 o 
   5   8   8        9.28       11.24      2.14 o 
   6   8   8        5.35        2.04      2.62 o 
  -5   9   8       38.66       37.16      3.27 o 
  -4   9   8       72.85       71.15      3.63 o 
  -3   9   8       90.54       89.08      3.14 o 
  -2   9   8       41.57       38.38      1.51 o 
  -1   9   8       16.85       20.25      1.87 o 
   0   9   8        3.16        4.96      1.70 o 
   1   9   8       16.84       22.90      1.77 o 
   2   9   8       41.46       40.92      2.05 o 
   3   9   8       90.90       90.45      2.62 o 
   4   9   8       72.89       75.31      3.60 o 
   5   9   8       38.63       35.18      2.71 o 
  -5  10   8        3.14        0.60      2.35 o 
  -4  10   8        8.85       10.51      2.36 o 
  -3  10   8      100.51       94.93      3.70 o 
  -2  10   8        5.30        6.25      1.61 o 
  -1  10   8       49.64       42.87      2.38 o 
   0  10   8       13.44       15.53      2.18 o 
   1  10   8       49.67       43.35      2.35 o 
   2  10   8        5.33        6.16      2.00 o 
   3  10   8      100.45       96.38      2.53 o 
   4  10   8        8.86        8.20      2.02 o 
   5  10   8        3.12        0.87      2.06 o 
  -5  11   8        1.39        2.96      2.40 o 
  -4  11   8       22.17       18.88      2.59 o 
  -3  11   8       14.48       17.00      1.86 o 
  -2  11   8       11.56       11.77      1.43 o 
  -1  11   8       19.49       18.28      2.26 o 
   0  11   8       91.65       93.99      3.17 o 
   1  11   8       19.47       19.81      2.24 o 
   2  11   8       11.57        9.15      4.22 o 
   3  11   8       14.43       19.61      3.48 o 
   4  11   8       22.17       22.13      2.37 o 
   5  11   8        1.42        3.49      2.30 o 
  -5  12   8        3.91        3.56      3.87 o 
  -4  12   8       14.53       10.14      2.09 o 
  -3  12   8       39.37       43.77      2.80 o 
  -2  12   8        4.42        6.23      1.59 o 
  -1  12   8        2.63       -1.05      2.18 o 
   0  12   8        4.25        6.43      2.29 o 
   1  12   8        2.63       -0.94      2.49 o 
   2  12   8        4.44        5.28      3.25 o 
   3  12   8       39.33       36.69      4.00 o 
   4  12   8       14.53       13.80      2.24 o 
   5  12   8        3.93        2.88      2.64 o 
  -4  13   8        3.35        4.53      2.27 o 
  -3  13   8        2.16        3.04      1.88 o 
  -2  13   8        2.88        0.11      2.57 o 
  -1  13   8        6.59        4.67      2.57 o 
   0  13   8      111.15      127.16      6.87 o 
   1  13   8        6.59        3.70      2.90 o 
   2  13   8        2.86        1.45      3.16 o 
   3  13   8        2.17        1.90      3.78 o 
   4  13   8        3.36        2.20      2.58 o 
  -4  14   8       25.88       27.09      3.01 o 
  -3  14   8        7.41        5.41      2.23 o 
  -2  14   8        4.25        6.05      2.98 o 
  -1  14   8       19.74       25.19      4.30 o 
   0  14   8        0.83        0.01      2.88 o 
   1  14   8       19.79       27.86      5.55 o 
   2  14   8        4.24       -1.40      3.17 o 
   3  14   8        7.40        4.73      6.81 o 
   4  14   8       25.89       19.22      4.15 o 
  -3  15   8       14.72       22.17      5.92 o 
  -2  15   8       23.19       16.69      3.58 o 
  -1  15   8        4.83        4.11      3.40 o 
   0  15   8       25.00       22.90      4.17 o 
   1  15   8        4.82        4.38      3.48 o 
   2  15   8       23.15       12.35      4.08 o 
   3  15   8       14.73       19.74      4.89 o 
  -3  16   8        1.58        0.49      4.00 o 
  -2  16   8        4.84        6.41      3.31 o 
  -1  16   8        8.33        7.61      3.94 o 
   0  16   8        0.47       -0.69      3.27 o 
   1  16   8        8.34        6.03      3.78 o 
   2  16   8        4.84        9.10      4.45 o 
   3  16   8        1.59        5.83      4.46 o 
  -2  17   8        1.33        2.87      4.96 o 
  -1  17   8        6.31       10.30      4.31 o 
   0  17   8        0.02        3.39      3.60 o 
   1  17   8        6.31        0.78      3.75 o 
   2  17   8        1.35        4.65      5.79 o 
   0  18   8        4.88        9.78      6.38 o 
   1   0   9     2339.22     2454.98     23.36 o 
   2   0   9      640.43      628.76      6.72 o 
   3   0   9      203.46      203.17      4.29 o 
   4   0   9       94.90       92.68      3.89 o 
   5   0   9      103.02      104.28      5.97 o 
   6   0   9       23.87       35.54      4.04 o 
  -6   1   9       11.50        9.44      3.23 o 
  -5   1   9        5.42        8.02      2.71 o 
  -4   1   9      241.01      243.30      5.30 o 
  -3   1   9      105.16       98.78      3.01 o 
  -2   1   9      363.90      363.97      4.71 o 
  -1   1   9      409.95      424.55      4.84 o 
   0   1   9     1162.88     1228.55     13.77 o 
   1   1   9      409.54      416.38      4.82 o 
   2   1   9      363.46      366.13      4.62 o 
   3   1   9      105.38       98.90      2.42 o 
   4   1   9      240.21      233.50      5.80 o 
   5   1   9        5.40        6.31      2.84 o 
   6   1   9       11.53       13.25      3.99 o 
  -6   2   9       24.94       25.33      3.20 o 
  -5   2   9        6.49        5.02      2.95 o 
  -4   2   9      294.69      282.92      5.85 o 
  -3   2   9       79.41       82.89      2.83 o 
  -2   2   9        8.65       14.25      1.59 o 
  -1   2   9      912.89      882.21      8.20 o 
   0   2   9     2861.39     2876.54     41.29 o 
   1   2   9      913.59      894.79      9.76 o 
   2   2   9        8.60       12.80      0.94 o 
   3   2   9       79.17       83.80      2.25 o 
   4   2   9      294.95      280.15      6.38 o 
   5   2   9        6.47        5.57      2.34 o 
   6   2   9       24.93       23.64      3.19 o 
  -6   3   9        4.48        7.58      2.70 o 
  -5   3   9       67.96       67.06      3.75 o 
  -4   3   9       31.00       26.48      2.61 o 
  -3   3   9       35.68       41.73      1.97 o 
  -2   3   9      258.88      245.61      4.39 o 
  -1   3   9     1434.32     1473.41     13.65 o 
   0   3   9     1509.72     1521.16     18.50 o 
   1   3   9     1434.49     1477.56     17.91 o 
   2   3   9      258.37      243.47      3.49 o 
   3   3   9       35.54       39.46      1.74 o 
   4   3   9       30.98       27.20      2.42 o 
   5   3   9       67.93       71.58      3.79 o 
   6   3   9        4.51        5.09      2.76 o 
  -6   4   9       12.16        7.77      2.90 o 
  -5   4   9      165.06      165.11      5.43 o 
  -4   4   9      175.01      156.89      4.39 o 
  -3   4   9       38.72       34.77      1.88 o 
  -2   4   9      452.56      458.39      6.25 o 
  -1   4   9      444.56      470.32      5.66 o 
   0   4   9        0.26        3.35      0.72 o 
   1   4   9      445.02      479.06      8.55 o 
   2   4   9      452.09      449.07      6.16 o 
   3   4   9       38.75       36.55      1.69 o 
   4   4   9      175.21      164.94      4.83 o 
   5   4   9      164.93      164.37      5.42 o 
   6   4   9       12.25        9.67      2.81 o 
  -6   5   9       22.35       23.13      3.72 o 
  -5   5   9       13.49       14.85      2.74 o 
  -4   5   9       42.36       40.81      2.74 o 
  -3   5   9        6.03        2.95      1.24 o 
  -2   5   9      402.80      403.47      5.42 o 
  -1   5   9       35.01       39.17      1.52 o 
   0   5   9      382.83      394.65      5.60 o 
   1   5   9       34.97       39.05      2.17 o 
   2   5   9      403.17      414.46      5.27 o 
   3   5   9        6.01        4.62      1.02 o 
   4   5   9       42.11       35.75      2.52 o 
   5   5   9       13.46       13.51      2.62 o 
   6   5   9       22.30       24.82      3.61 o 
  -6   6   9       16.17       15.51      3.12 o 
  -5   6   9       33.16       31.98      2.80 o 
  -4   6   9      114.61      106.88      3.88 o 
  -3   6   9       83.55       87.92      2.73 o 
  -2   6   9       41.57       46.10      1.66 o 
  -1   6   9      695.83      743.77      9.87 o 
   0   6   9      116.24      108.31      2.50 o 
   1   6   9      695.51      746.32     12.46 o 
   2   6   9       41.61       46.29      1.55 o 
   3   6   9       83.63       90.16      2.29 o 
   4   6   9      114.60      111.06      4.19 o 
   5   6   9       33.11       34.38      3.12 o 
   6   6   9       16.19       15.42      3.03 o 
  -6   7   9        6.27       11.87      3.11 o 
  -5   7   9       45.06       36.84      3.27 o 
  -4   7   9       63.08       56.42      2.97 o 
  -3   7   9        1.36        2.36      1.37 o 
  -2   7   9      112.46       91.31      2.61 o 
  -1   7   9       17.01       23.38      1.42 o 
   0   7   9        0.52        3.39      2.58 o 
   1   7   9       16.99       20.29      1.91 o 
   2   7   9      112.37       93.46      3.33 o 
   3   7   9        1.40        0.66      1.00 o 
   4   7   9       63.11       55.12      3.29 o 
   5   7   9       45.11       43.13      3.03 o 
   6   7   9        6.29        6.46      2.79 o 
  -6   8   9        4.98        9.02      3.01 o 
  -5   8   9       10.81        6.38      2.51 o 
  -4   8   9      135.88      130.56      4.63 o 
  -3   8   9       71.12       67.86      2.77 o 
  -2   8   9      381.98      366.43      5.80 o 
  -1   8   9        5.97        7.55      2.03 o 
   0   8   9       23.75       21.97      1.85 o 
   1   8   9        5.96        6.95      1.61 o 
   2   8   9      382.56      360.94      6.16 o 
   3   8   9       71.03       66.15      2.18 o 
   4   8   9      135.91      136.81      3.84 o 
   5   8   9       10.76        5.71      2.06 o 
   6   8   9        4.98        5.01      3.53 o 
  -5   9   9       17.03       22.39      3.00 o 
  -4   9   9       16.12       19.53      2.55 o 
  -3   9   9        1.69       -1.56      1.56 o 
  -2   9   9       10.75       11.52      1.17 o 
  -1   9   9      209.25      221.45      6.75 o 
   0   9   9       34.01       32.52      3.11 o 
   1   9   9      209.12      216.58      4.72 o 
   2   9   9       10.68       10.79      1.67 o 
   3   9   9        1.70       -0.71      1.17 o 
   4   9   9       16.17       18.28      2.68 o 
   5   9   9       17.05       16.52      2.53 o 
  -5  10   9       15.84       13.84      3.47 o 
  -4  10   9       18.74       19.24      3.13 o 
  -3  10   9       50.44       52.61      3.03 o 
  -2  10   9       62.73       61.97      2.45 o 
  -1  10   9       55.57       59.78      3.09 o 
   0  10   9        3.71        0.70      1.68 o 
   1  10   9       55.77       58.16      2.55 o 
   2  10   9       62.68       58.54      3.33 o 
   3  10   9       50.40       53.47      3.34 o 
   4  10   9       18.72       14.25      2.15 o 
   5  10   9       15.86       15.89      2.54 o 
  -5  11   9       15.60       15.86      2.96 o 
  -4  11   9       18.97       17.11      2.57 o 
  -3  11   9        6.56        5.37      1.55 o 
  -2  11   9       53.41       56.78      4.07 o 
  -1  11   9        6.57       10.98      2.26 o 
   0  11   9       54.31       64.79      3.69 o 
   1  11   9        6.59       13.39      2.18 o 
   2  11   9       53.53       56.62      5.17 o 
   3  11   9        6.53        2.19      2.45 o 
   4  11   9       18.93       18.40      2.12 o 
   5  11   9       15.61       13.40      2.65 o 
  -5  12   9        1.61       -0.33      3.52 o 
  -4  12   9        6.15        2.93      1.89 o 
  -3  12   9       35.39       29.82      2.46 o 
  -2  12   9       42.98       45.43      6.09 o 
  -1  12   9       58.09       65.27      3.52 o 
   0  12   9       21.92       12.86      2.55 o 
   1  12   9       57.91       55.12      6.25 o 
   2  12   9       43.02       51.58      7.49 o 
   3  12   9       35.48       25.17      4.56 o 
   4  12   9        6.15        3.65      2.63 o 
  -4  13   9        5.41        4.31      2.28 o 
  -3  13   9       18.84       18.28      2.64 o 
  -2  13   9       41.98       45.47      7.62 o 
  -1  13   9       15.58       10.83      3.72 o 
   0  13   9        1.58        6.63      5.09 o 
   1  13   9       15.56       13.75      3.69 o 
   2  13   9       42.04       43.80      6.13 o 
   3  13   9       18.82       23.52      4.85 o 
   4  13   9        5.40        6.45      4.32 o 
  -4  14   9        6.10        2.80      2.29 o 
  -3  14   9       23.92       27.99      2.63 o 
  -2  14   9       20.92       18.72      4.94 o 
  -1  14   9        1.97        2.51      3.43 o 
   0  14   9       11.11       14.51      3.76 o 
   1  14   9        1.98        0.89      2.98 o 
   2  14   9       20.87       23.51      4.45 o 
   3  14   9       23.96       25.76     11.44 o 
   4  14   9        6.09       11.74      4.88 o 
  -3  15   9        8.75       -2.04      3.21 o 
  -2  15   9        8.07        3.34      3.52 o 
  -1  15   9       23.07       25.72      4.64 o 
   0  15   9        0.45        0.26      3.22 o 
   1  15   9       23.10       20.44      5.25 o 
   2  15   9        8.06        4.08      3.77 o 
   3  15   9        8.75        9.38      6.41 o 
  -2  16   9        6.36       10.24      3.59 o 
  -1  16   9        1.91        2.38      3.97 o 
   0  16   9        2.01        8.16      3.90 o 
   1  16   9        1.92        3.61      3.83 o 
   2  16   9        6.36        2.49      3.99 o 
  -2  17   9        3.82        4.94      6.09 o 
  -1  17   9        0.84        2.29      4.09 o 
   0  17   9        4.13        4.71      3.82 o 
   1  17   9        0.84       -2.50      3.63 o 
   2  17   9        3.81       -4.81      5.66 o 
   0   0  10      226.41      214.01      4.75 o 
   1   0  10      420.16      465.67      5.33 o 
   2   0  10       73.23       79.74      1.96 o 
   3   0  10        3.59        4.53      1.18 o 
   4   0  10      396.43      406.22      7.33 o 
   5   0  10        6.15        6.22      2.36 o 
   6   0  10       11.59       11.98      2.89 o 
  -6   1  10       43.88       33.06      3.36 o 
  -5   1  10       36.16       33.25      3.04 o 
  -4   1  10      126.34      118.35      3.84 o 
  -3   1  10      146.07      147.14      3.65 o 
  -2   1  10       32.44       34.18      1.36 o 
  -1   1  10      191.50      204.85      3.41 o 
   0   1  10     3416.35     3493.70     37.83 o 
   1   1  10      191.12      203.21      3.12 o 
   2   1  10       32.59       35.15      1.29 o 
   3   1  10      146.04      143.35      3.68 o 
   4   1  10      126.51      124.59      3.80 o 
   5   1  10       36.04       40.07      3.03 o 
   6   1  10       43.72       36.31      3.51 o 
  -6   2  10       15.06       13.30      2.92 o 
  -5   2  10       71.64       65.33      3.70 o 
  -4   2  10        2.43        2.03      1.92 o 
  -3   2  10       31.84       32.21      1.96 o 
  -2   2  10      530.70      549.74      7.28 o 
  -1   2  10       22.39       25.60      0.95 o 
   0   2  10        5.63       13.38      3.01 o 
   1   2  10       22.62       25.43      1.24 o 
   2   2  10      529.83      537.53      6.00 o 
   3   2  10       31.84       31.51      1.64 o 
   4   2  10        2.46        2.90      1.76 o 
   5   2  10       71.51       74.56      3.41 o 
   6   2  10       15.01        9.24      2.72 o 
  -6   3  10        6.93        9.64      2.81 o 
  -5   3  10       97.94       96.35      4.36 o 
  -4   3  10       65.28       61.21      3.66 o 
  -3   3  10      464.43      450.92      6.81 o 
  -2   3  10       25.82       26.06      1.77 o 
  -1   3  10       66.70       67.48      1.83 o 
   0   3  10     2216.30     2361.34     31.12 o 
   1   3  10       67.04       68.57      4.27 o 
   2   3  10       25.77       26.57      1.27 o 
   3   3  10      465.52      455.06      6.26 o 
   4   3  10       65.23       58.79      2.76 o 
   5   3  10       98.03      108.02      4.58 o 
   6   3  10        6.95        9.45      2.85 o 
  -6   4  10        9.99       11.57      3.33 o 
  -5   4  10      154.58      155.95      5.28 o 
  -4   4  10      106.81       95.27      5.14 o 
  -3   4  10       80.17       71.57      2.90 o 
  -2   4  10       55.11       50.11      1.82 o 
  -1   4  10      781.02      716.48      8.12 o 
   0   4  10      172.92      173.54      3.44 o 
   1   4  10      781.85      730.41      9.45 o 
   2   4  10       55.15       52.44      1.77 o 
   3   4  10       80.02       77.50      2.20 o 
   4   4  10      106.69      104.55      3.46 o 
   5   4  10      154.63      146.36      5.27 o 
   6   4  10       10.03       12.95      2.99 o 
  -6   5  10       25.36       20.76      3.75 o 
  -5   5  10        0.01        2.05      2.28 o 
  -4   5  10       43.38       37.55      2.84 o 
  -3   5  10      168.12      155.25      3.89 o 
  -2   5  10       54.08       56.01      1.79 o 
  -1   5  10      283.45      279.74      3.74 o 
   0   5  10     1518.50     1546.33     20.46 o 
   1   5  10      283.97      278.12      5.98 o 
   2   5  10       53.90       56.21      2.96 o 
   3   5  10      168.21      159.37      3.05 o 
   4   5  10       43.24       37.17      2.75 o 
   5   5  10        0.01        0.91      2.12 o 
   6   5  10       25.42       30.40      4.26 o 
  -6   6  10       12.98        8.47      3.13 o 
  -5   6  10       35.70       25.25      2.93 o 
  -4   6  10       56.07       48.68      2.82 o 
  -3   6  10       89.06       84.78      4.19 o 
  -2   6  10        8.81        6.89      1.02 o 
  -1   6  10      277.68      279.68      4.16 o 
   0   6  10      273.93      248.41      4.46 o 
   1   6  10      277.04      281.04      6.08 o 
   2   6  10        8.79        8.50      1.09 o 
   3   6  10       89.00       79.09      2.46 o 
   4   6  10       55.97       49.10      2.41 o 
   5   6  10       35.77       29.41      2.95 o 
   6   6  10       12.93        6.86      2.92 o 
  -6   7  10       15.91       18.98      3.39 o 
  -5   7  10       13.42       13.13      2.70 o 
  -4   7  10       15.22       13.57      2.33 o 
  -3   7  10      108.02      107.82      3.08 o 
  -2   7  10      202.89      199.58      3.97 o 
  -1   7  10      280.86      293.28      5.77 o 
   0   7  10      698.23      714.45     12.04 o 
   1   7  10      281.33      291.25      6.37 o 
   2   7  10      202.96      201.52      4.92 o 
   3   7  10      107.78      113.80      2.59 o 
   4   7  10       15.26       12.44      1.72 o 
   5   7  10       13.38       12.33      2.65 o 
   6   7  10       15.98       22.31      3.63 o 
  -5   8  10       23.65       24.62      3.21 o 
  -4   8  10       32.04       28.11      3.03 o 
  -3   8  10       42.20       45.22      2.70 o 
  -2   8  10       46.91       47.36      1.79 o 
  -1   8  10       41.18       46.22      4.69 o 
   0   8  10       58.44       53.31      2.96 o 
   1   8  10       41.21       49.02      3.06 o 
   2   8  10       46.96       52.67      2.87 o 
   3   8  10       42.16       40.80      1.86 o 
   4   8  10       32.05       28.13      1.90 o 
   5   8  10       23.67       25.31      2.69 o 
  -5   9  10        0.06       -1.42      2.17 o 
  -4   9  10      114.57      111.86      4.35 o 
  -3   9  10       26.20       25.71      2.24 o 
  -2   9  10      127.93      118.91      3.22 o 
  -1   9  10      157.49      169.07      6.03 o 
   0   9  10       10.14        8.79      1.91 o 
   1   9  10      157.27      158.16      4.81 o 
   2   9  10      127.99      126.20      3.67 o 
   3   9  10       26.16       22.43      2.38 o 
   4   9  10      114.38      112.78      3.37 o 
   5   9  10        0.07       -1.65      1.65 o 
  -5  10  10       15.29       21.86      3.12 o 
  -4  10  10       55.48       43.92      3.15 o 
  -3  10  10        8.08        4.23      1.79 o 
  -2  10  10      140.81      140.61      4.89 o 
  -1  10  10       98.11       94.15      3.84 o 
   0  10  10        0.29        0.60      1.70 o 
   1  10  10       98.00       90.28      3.84 o 
   2  10  10      140.95      136.77     12.11 o 
   3  10  10        8.04        4.71      2.24 o 
   4  10  10       55.41       41.29      2.25 o 
   5  10  10       15.28       15.61      2.58 o 
  -5  11  10       15.42       14.17      2.93 o 
  -4  11  10       15.87       20.43      3.69 o 
  -3  11  10        3.00        1.15      1.75 o 
  -2  11  10      103.90      103.46      5.39 o 
  -1  11  10       13.67       11.85      2.20 o 
   0  11  10       18.12       11.52      2.30 o 
   1  11  10       13.69       17.15      2.62 o 
   2  11  10      103.58      115.69      6.96 o 
   3  11  10        2.98        2.35      2.08 o 
   4  11  10       15.85       14.94      2.93 o 
   5  11  10       15.40       17.81      2.65 o 
  -4  12  10       19.81       18.82      2.26 o 
  -3  12  10       10.95       15.48      2.05 o 
  -2  12  10       37.61       43.45      4.08 o 
  -1  12  10       20.22       17.16      2.82 o 
   0  12  10        0.06        3.03      2.17 o 
   1  12  10       20.18       22.47      2.94 o 
   2  12  10       37.66       46.10      7.75 o 
   3  12  10       10.92       10.25      4.19 o 
   4  12  10       19.84       23.40      3.27 o 
  -4  13  10        7.70        3.67      2.23 o 
  -3  13  10       65.89       63.91      4.15 o 
  -2  13  10       44.64       40.13      4.14 o 
  -1  13  10        7.70       11.82      3.65 o 
   0  13  10       18.47       25.38      5.25 o 
   1  13  10        7.69        2.46      3.36 o 
   2  13  10       44.52       45.42      5.41 o 
   3  13  10       65.85       53.22      6.08 o 
   4  13  10        7.70        6.26      2.79 o 
  -3  14  10       27.51       29.45      4.33 o 
  -2  14  10        6.92        0.75      3.48 o 
  -1  14  10        8.71       15.93      4.21 o 
   0  14  10       12.37       14.07      3.97 o 
   1  14  10        8.73       16.47      4.07 o 
   2  14  10        6.92       10.63      4.15 o 
   3  14  10       27.48       25.38      5.07 o 
  -3  15  10        0.79       -1.59      3.40 o 
  -2  15  10        0.42       -1.87      2.98 o 
  -1  15  10       22.93       35.06      5.23 o 
   0  15  10        2.57        0.97      3.35 o 
   1  15  10       22.93       22.98      7.18 o 
   2  15  10        0.42       -1.10      3.60 o 
   3  15  10        0.81       -2.81      4.04 o 
  -2  16  10        4.64        4.13      3.56 o 
  -1  16  10       14.38        6.38      4.40 o 
   0  16  10       38.30       37.13      5.22 o 
   1  16  10       14.38       15.46      4.42 o 
   2  16  10        4.64       10.65      4.45 o 
  -1  17  10        1.83       -3.16      3.96 o 
   0  17  10        1.56        2.08      4.17 o 
   1  17  10        1.82       -0.56      7.07 o 
   1   0  11      448.36      514.43      8.73 o 
   2   0  11      110.89      106.55      2.16 o 
   3   0  11        1.00       -1.03      1.03 o 
   4   0  11      326.92      326.57      6.38 o 
   5   0  11      196.41      197.99      5.33 o 
   6   0  11       26.46       26.57      2.91 o 
  -6   1  11       35.13       30.03      4.25 o 
  -5   1  11        2.85        5.14      2.26 o 
  -4   1  11      216.06      206.27      5.00 o 
  -3   1  11       21.16       20.94      1.77 o 
  -2   1  11      189.47      206.16      3.09 o 
  -1   1  11     1105.53     1134.47     12.29 o 
   0   1  11      568.55      663.36      8.84 o 
   1   1  11     1104.79     1145.88     15.61 o 
   2   1  11      189.01      201.12      3.23 o 
   3   1  11       21.13       23.38      1.54 o 
   4   1  11      215.87      194.71      4.80 o 
   5   1  11        2.85        1.72      1.87 o 
   6   1  11       34.98       40.14      3.27 o 
  -6   2  11       10.80        8.14      2.79 o 
  -5   2  11       13.19       17.57      2.74 o 
  -4   2  11       49.46       55.19      2.86 o 
  -3   2  11      155.76      152.43      3.84 o 
  -2   2  11      371.48      367.52      5.51 o 
  -1   2  11      994.32     1030.16     10.57 o 
   0   2  11       12.05       24.70      1.40 o 
   1   2  11      994.60     1014.30     13.01 o 
   2   2  11      371.69      369.01      5.06 o 
   3   2  11      155.58      158.64      3.62 o 
   4   2  11       49.34       54.24      2.76 o 
   5   2  11       13.20       17.36      2.33 o 
   6   2  11       10.74       12.86      2.52 o 
  -6   3  11        1.05        2.25      2.86 o 
  -5   3  11       85.92       81.33      4.44 o 
  -4   3  11      149.32      136.89      4.61 o 
  -3   3  11       21.99       22.75      1.98 o 
  -2   3  11       84.61       88.63      2.64 o 
  -1   3  11      326.12      339.15      4.17 o 
   0   3  11      105.27      127.12      7.80 o 
   1   3  11      326.87      339.35      5.84 o 
   2   3  11       84.21       85.53      2.14 o 
   3   3  11       22.02       23.18      1.48 o 
   4   3  11      149.68      140.91      4.45 o 
   5   3  11       86.17       87.15      3.73 o 
   6   3  11        1.07        1.71      2.25 o 
  -6   4  11       17.64       22.29      3.68 o 
  -5   4  11       87.38       87.48      4.23 o 
  -4   4  11      285.53      287.39      6.69 o 
  -3   4  11      262.91      237.46      4.92 o 
  -2   4  11      109.47      101.98      2.53 o 
  -1   4  11      145.97      134.71      2.43 o 
   0   4  11      254.44      296.86      4.49 o 
   1   4  11      146.34      137.81      3.38 o 
   2   4  11      109.43      102.14      2.44 o 
   3   4  11      263.39      247.03      3.98 o 
   4   4  11      284.95      295.26      5.60 o 
   5   4  11       87.20       90.72      3.74 o 
   6   4  11       17.64       23.72      2.83 o 
  -6   5  11        0.34        0.67      4.31 o 
  -5   5  11       69.99       64.52      4.35 o 
  -4   5  11      116.17      116.35      4.39 o 
  -3   5  11       47.43       40.44      2.03 o 
  -2   5  11       92.26      110.98      2.64 o 
  -1   5  11      367.74      357.59      5.34 o 
   0   5  11        0.82        1.18      1.00 o 
   1   5  11      368.40      355.26      7.22 o 
   2   5  11       91.97      109.90      2.56 o 
   3   5  11       47.52       40.96      1.72 o 
   4   5  11      116.21      112.97      4.61 o 
   5   5  11       69.97       68.47      3.33 o 
   6   5  11        0.34       -0.90      2.09 o 
  -6   6  11       18.70       18.57      3.30 o 
  -5   6  11       23.83       29.74      3.06 o 
  -4   6  11       27.95       23.69      2.33 o 
  -3   6  11      116.57      114.53      3.16 o 
  -2   6  11       23.84       24.40      1.46 o 
  -1   6  11       11.31       15.48      1.41 o 
   0   6  11      381.66      370.76     10.89 o 
   1   6  11       11.35       12.11      1.76 o 
   2   6  11       24.03       28.14      2.35 o 
   3   6  11      116.81      110.04      2.94 o 
   4   6  11       27.98       24.38      2.00 o 
   5   6  11       23.86       25.86      2.38 o 
   6   6  11       18.64       20.70      3.65 o 
  -5   7  11       49.31       48.14      3.56 o 
  -4   7  11       49.82       40.89      3.71 o 
  -3   7  11      398.57      381.34      6.75 o 
  -2   7  11       14.98       11.47      1.17 o 
  -1   7  11      128.32      130.86      2.94 o 
   0   7  11      104.71      101.80      3.28 o 
   1   7  11      128.26      136.12      4.16 o 
   2   7  11       15.06       13.59      1.89 o 
   3   7  11      398.64      381.66      5.41 o 
   4   7  11       49.90       45.21      2.32 o 
   5   7  11       49.13       45.51      2.70 o 
  -5   8  11       26.86       32.11      3.21 o 
  -4   8  11       35.80       39.56      3.34 o 
  -3   8  11      347.03      348.12      7.12 o 
  -2   8  11       30.76       27.59      1.39 o 
  -1   8  11       48.35       57.78      2.89 o 
   0   8  11      110.83      125.09      5.89 o 
   1   8  11       48.32       53.60      2.82 o 
   2   8  11       30.83       31.37      2.87 o 
   3   8  11      346.73      361.77      8.40 o 
   4   8  11       35.75       36.23      2.16 o 
   5   8  11       26.85       34.15      2.74 o 
  -5   9  11        9.03        6.25      2.61 o 
  -4   9  11       12.68        8.85      2.33 o 
  -3   9  11       24.19       28.21      2.38 o 
  -2   9  11      188.43      175.18      5.44 o 
  -1   9  11        6.10        6.37      1.73 o 
   0   9  11       37.53       32.21      2.57 o 
   1   9  11        6.08        6.77      1.81 o 
   2   9  11      188.76      182.38      5.39 o 
   3   9  11       24.11       22.66      2.86 o 
   4   9  11       12.60       10.77      1.57 o 
   5   9  11        9.09        6.12      1.96 o 
  -5  10  11       21.61       22.37      3.09 o 
  -4  10  11       25.02       22.61      2.67 o 
  -3  10  11       86.44       95.02      3.66 o 
  -2  10  11      179.40      190.45      7.15 o 
  -1  10  11       21.67       17.27      2.50 o 
   0  10  11        4.93        7.62      2.71 o 
   1  10  11       21.84       21.58      3.39 o 
   2  10  11      179.36      179.32      8.57 o 
   3  10  11       86.53       93.25      4.19 o 
   4  10  11       24.98       21.50      2.27 o 
   5  10  11       21.57       24.70      3.53 o 
  -4  11  11        8.11        3.09      2.22 o 
  -3  11  11       32.42       29.84      2.35 o 
  -2  11  11       68.93       74.68      6.21 o 
  -1  11  11       12.88        8.89      2.45 o 
   0  11  11       53.72       60.62      3.69 o 
   1  11  11       12.90       10.16      3.48 o 
   2  11  11       69.08       82.66      6.51 o 
   3  11  11       32.58       35.53      3.37 o 
   4  11  11        8.09        7.72      2.72 o 
  -4  12  11       20.20       14.96      2.20 o 
  -3  12  11        3.54        0.56      1.61 o 
  -2  12  11       32.93       41.68      4.22 o 
  -1  12  11       34.83       29.28      5.32 o 
   0  12  11       44.77       37.88     10.94 o 
   1  12  11       35.01       37.03      4.81 o 
   2  12  11       33.00       39.32      5.06 o 
   3  12  11        3.53        3.04      4.84 o 
   4  12  11       20.23       17.76      3.19 o 
  -4  13  11        1.18        1.29      2.17 o 
  -3  13  11       21.36       30.07      5.30 o 
  -2  13  11       16.44       21.27      3.70 o 
  -1  13  11       81.91       78.14      7.39 o 
   0  13  11        0.70        4.48      3.48 o 
   1  13  11       81.90       92.06      6.62 o 
   2  13  11       16.40       13.65      4.30 o 
   3  13  11       21.41       16.06      4.83 o 
   4  13  11        1.16       -1.95      4.08 o 
  -3  14  11       32.25       33.72      4.56 o 
  -2  14  11        0.29       -0.48      3.20 o 
  -1  14  11       41.36       38.75      5.26 o 
   0  14  11       16.90       23.39      4.53 o 
   1  14  11       41.31       48.48      5.50 o 
   2  14  11        0.29        9.71      3.97 o 
   3  14  11       32.24       33.21      5.74 o 
  -3  15  11        2.17       -0.42      3.44 o 
  -2  15  11        9.37        5.75      3.49 o 
  -1  15  11        8.97        8.20      4.07 o 
   0  15  11       18.81       20.30      8.28 o 
   1  15  11        8.97       10.50      4.24 o 
   2  15  11        9.39        6.43      6.64 o 
   3  15  11        2.17        6.11     12.01 o 
  -2  16  11        1.60       -2.15      5.97 o 
  -1  16  11       27.96       33.90      5.63 o 
   0  16  11        4.60        5.98      4.08 o 
   1  16  11       27.95       31.27      5.39 o 
   2  16  11        1.59       -5.29      6.23 o 
   0  17  11        0.38       -5.35      5.35 o 
   0   0  12     1375.08     1348.61     20.06 o 
   1   0  12       61.24       70.43      2.09 o 
   2   0  12      181.29      175.98      2.87 o 
   3   0  12      108.90       93.67      2.86 o 
   4   0  12       48.98       48.26      2.66 o 
   5   0  12      233.24      230.08      5.75 o 
   6   0  12        3.07        6.79      2.34 o 
  -6   1  12        8.63        8.09      2.81 o 
  -5   1  12       24.94       27.26      2.96 o 
  -4   1  12       24.26       25.34      2.56 o 
  -3   1  12      528.56      536.01      7.75 o 
  -2   1  12       45.46       40.74      1.63 o 
  -1   1  12      241.69      258.26      4.18 o 
   0   1  12        1.43       11.31      3.82 o 
   1   1  12      241.55      261.58      4.62 o 
   2   1  12       45.28       41.47      1.61 o 
   3   1  12      529.94      546.03      7.32 o 
   4   1  12       24.23       24.32      2.51 o 
   5   1  12       24.99       29.99      2.67 o 
   6   1  12        8.64        7.07      2.37 o 
  -6   2  12       20.06       24.56      4.29 o 
  -5   2  12       19.84       23.28      3.39 o 
  -4   2  12       81.34       88.21      3.83 o 
  -3   2  12      113.55      120.01      3.91 o 
  -2   2  12       74.96       76.15      1.99 o 
  -1   2  12       35.76       31.98      1.48 o 
   0   2  12       15.09       14.42      0.94 o 
   1   2  12       35.63       34.07      2.03 o 
   2   2  12       75.10       74.20      2.64 o 
   3   2  12      113.27      122.53      2.87 o 
   4   2  12       81.19       94.17      3.45 o 
   5   2  12       19.90       19.78      2.46 o 
   6   2  12       19.97       21.88      2.87 o 
  -6   3  12       42.42       43.28      4.25 o 
  -5   3  12       49.31       43.27      3.35 o 
  -4   3  12      211.58      224.22      5.87 o 
  -3   3  12        7.01        7.79      1.66 o 
  -2   3  12      144.35      143.77      2.92 o 
  -1   3  12       26.21       25.21      1.12 o 
   0   3  12      964.47      965.89     13.46 o 
   1   3  12       26.21       24.65      1.62 o 
   2   3  12      144.27      145.01      2.84 o 
   3   3  12        6.97        7.14      1.26 o 
   4   3  12      211.20      226.29      4.87 o 
   5   3  12       49.40       54.29      3.13 o 
   6   3  12       42.59       43.60      3.34 o 
  -6   4  12       10.72        7.89      3.32 o 
  -5   4  12       20.67       17.00      3.07 o 
  -4   4  12      103.68      104.13      4.34 o 
  -3   4  12       79.38       81.94      3.03 o 
  -2   4  12      115.87      129.69      2.89 o 
  -1   4  12      498.00      518.25      6.70 o 
   0   4  12        5.49        9.14      3.40 o 
   1   4  12      497.70      526.47      7.38 o 
   2   4  12      115.99      126.25      4.03 o 
   3   4  12       79.53       87.21      2.44 o 
   4   4  12      103.52      107.65      3.37 o 
   5   4  12       20.60       16.78      2.36 o 
   6   4  12       10.64        8.33      2.49 o 
  -6   5  12        5.23        6.33      2.84 o 
  -5   5  12       22.78       19.62      3.26 o 
  -4   5  12       49.11       55.21      2.92 o 
  -3   5  12       32.83       32.59      2.17 o 
  -2   5  12      297.29      288.34      4.64 o 
  -1   5  12       25.19       23.68      1.50 o 
   0   5  12     1062.33     1085.37     15.04 o 
   1   5  12       25.13       17.30      1.91 o 
   2   5  12      297.54      295.78      4.67 o 
   3   5  12       32.77       31.94      1.71 o 
   4   5  12       49.16       61.65      2.65 o 
   5   5  12       22.70       24.06      2.32 o 
   6   5  12        5.29        6.07      2.78 o 
  -5   6  12       37.76       31.78      4.17 o 
  -4   6  12        3.00       -1.84      1.84 o 
  -3   6  12       67.50       62.92      2.73 o 
  -2   6  12       62.70       71.31      2.42 o 
  -1   6  12      112.52      118.88      2.70 o 
   0   6  12       19.02       20.33      1.41 o 
   1   6  12      112.56      116.29      3.92 o 
   2   6  12       62.69       68.96      3.06 o 
   3   6  12       67.53       62.96      2.17 o 
   4   6  12        3.07        0.57      1.48 o 
   5   6  12       37.70       41.07      2.64 o 
  -5   7  12       21.25       22.85      3.05 o 
  -4   7  12       39.66       39.51      3.01 o 
  -3   7  12       54.06       66.45      3.17 o 
  -2   7  12       59.23       51.13      1.89 o 
  -1   7  12      734.48      713.87     11.79 o 
   0   7  12        0.01       -1.09      1.19 o 
   1   7  12      734.10      709.90     12.53 o 
   2   7  12       59.44       56.27      3.30 o 
   3   7  12       53.92       59.32      2.02 o 
   4   7  12       39.73       40.15      2.37 o 
   5   7  12       21.23       17.36      2.25 o 
  -5   8  12       15.40       13.47      2.84 o 
  -4   8  12       33.85       35.30      2.95 o 
  -3   8  12       67.49       67.80      3.26 o 
  -2   8  12      177.05      170.58      3.48 o 
  -1   8  12       26.64       28.37      4.22 o 
   0   8  12        0.46       -1.73      2.60 o 
   1   8  12       26.56       29.00      3.79 o 
   2   8  12      177.53      164.49      4.91 o 
   3   8  12       67.47       82.46      5.02 o 
   4   8  12       34.03       34.86      2.12 o 
   5   8  12       15.47       17.09      2.17 o 
  -5   9  12        3.37        7.25      2.67 o 
  -4   9  12        6.10        6.65      2.26 o 
  -3   9  12       18.09       16.45      2.81 o 
  -2   9  12       30.31       26.58      2.67 o 
  -1   9  12       87.66       74.06      3.90 o 
   0   9  12       57.74       63.76      3.61 o 
   1   9  12       87.91       85.11      4.70 o 
   2   9  12       30.26       27.82      2.52 o 
   3   9  12       18.07       14.28      3.19 o 
   4   9  12        6.10        4.41      1.31 o 
   5   9  12        3.36        2.86      2.05 o 
  -5  10  12        7.90        5.76      2.73 o 
  -4  10  12       11.30       11.22      2.38 o 
  -3  10  12        8.92        7.82      1.87 o 
  -2  10  12      115.24      116.40      5.90 o 
  -1  10  12      122.11      114.07      5.04 o 
   0  10  12      130.05      144.08      8.65 o 
   1  10  12      122.28      130.65     12.58 o 
   2  10  12      115.33      111.50      7.09 o 
   3  10  12        8.89        5.23      2.55 o 
   4  10  12       11.25       12.67      2.80 o 
   5  10  12        7.89        7.10      2.30 o 
  -4  11  12       22.55       20.40      2.72 o 
  -3  11  12        4.29        2.09      1.64 o 
  -2  11  12      349.70      341.47     10.09 o 
  -1  11  12       65.13       67.91      5.84 o 
   0  11  12      113.78       95.57      7.57 o 
   1  11  12       65.12       61.42      5.57 o 
   2  11  12      349.58      333.36     18.09 o 
   3  11  12        4.29        4.50      3.18 o 
   4  11  12       22.54       20.31      3.26 o 
  -4  12  12       19.90       16.99      2.17 o 
  -3  12  12       35.93       30.01      3.50 o 
  -2  12  12       15.40       15.25      3.63 o 
  -1  12  12        3.67        9.26      3.88 o 
   0  12  12       11.73       15.71      5.25 o 
   1  12  12        3.67        7.77      3.88 o 
   2  12  12       15.40        7.43      5.92 o 
   3  12  12       35.97       32.85      5.54 o 
   4  12  12       19.85       20.69      3.26 o 
  -3  13  12        5.77        8.48      3.61 o 
  -2  13  12       15.67       17.02      3.83 o 
  -1  13  12       66.64       82.19      6.68 o 
   0  13  12        4.93       -0.61      3.55 o 
   1  13  12       66.68       73.61      6.49 o 
   2  13  12       15.70       18.08      4.56 o 
   3  13  12        5.78        7.45      4.15 o 
  -3  14  12        3.20        4.36      4.29 o 
  -2  14  12        9.36        8.23      3.51 o 
  -1  14  12       16.06       23.42      4.75 o 
   0  14  12       11.94       16.32      4.40 o 
   1  14  12       16.05       28.65      9.88 o 
   2  14  12        9.37        9.52      8.33 o 
   3  14  12        3.17        0.45      5.50 o 
  -2  15  12       21.94       23.24      9.06 o 
  -1  15  12       43.21       44.58     11.09 o 
   0  15  12       23.67       20.31      4.90 o 
   1  15  12       43.24       47.15      6.07 o 
   2  15  12       21.99       15.72      4.80 o 
  -1  16  12        2.39       -1.44      6.27 o 
   0  16  12       18.25       27.33     10.50 o 
   1  16  12        2.40        8.88      4.49 o 
   1   0  13       11.34       16.11      1.28 o 
   2   0  13      181.43      172.63      3.24 o 
   3   0  13      176.51      180.61      3.74 o 
   4   0  13      121.69      118.82      3.95 o 
   5   0  13       65.07       56.95      3.19 o 
   6   0  13        5.83        7.10      2.40 o 
  -6   1  13       12.94       12.30      2.59 o 
  -5   1  13       17.73       18.79      3.24 o 
  -4   1  13       59.70       55.56      2.95 o 
  -3   1  13       14.19       19.02      1.73 o 
  -2   1  13      142.44      149.99      2.86 o 
  -1   1  13      137.33      146.47      3.05 o 
   0   1  13      184.15      187.90      3.08 o 
   1   1  13      137.12      145.12      3.99 o 
   2   1  13      142.68      147.58      2.99 o 
   3   1  13       14.23       15.50      1.51 o 
   4   1  13       59.67       50.82      2.82 o 
   5   1  13       17.73       18.92      2.69 o 
   6   1  13       12.99        7.85      2.57 o 
  -6   2  13       22.31       14.66      3.33 o 
  -5   2  13       99.79       95.45      4.34 o 
  -4   2  13       39.75       33.88      2.84 o 
  -3   2  13      303.09      301.93      5.79 o 
  -2   2  13      537.47      526.52      6.37 o 
  -1   2  13      471.32      465.89      6.34 o 
   0   2  13      760.45      768.11     10.11 o 
   1   2  13      470.67      465.29      6.96 o 
   2   2  13      537.63      528.98      6.80 o 
   3   2  13      302.94      311.08      4.79 o 
   4   2  13       39.67       36.77      2.51 o 
   5   2  13       99.72      105.21      3.97 o 
   6   2  13       22.32       19.22      2.76 o 
  -6   3  13        2.87        0.76      2.83 o 
  -5   3  13        4.29        2.96      2.85 o 
  -4   3  13        1.41        0.25      2.06 o 
  -3   3  13        5.29        5.54      1.90 o 
  -2   3  13      223.19      219.73      3.47 o 
  -1   3  13      315.05      313.29      4.73 o 
   0   3  13      196.97      183.30      5.08 o 
   1   3  13      315.59      313.57      5.80 o 
   2   3  13      223.57      223.33      6.08 o 
   3   3  13        5.26        5.70      1.39 o 
   4   3  13        1.40       -0.01      1.58 o 
   5   3  13        4.29        4.76      2.06 o 
   6   3  13        2.89        2.55      2.30 o 
  -5   4  13       11.07       13.09      2.95 o 
  -4   4  13       34.33       31.61      2.84 o 
  -3   4  13      120.28      115.76      4.10 o 
  -2   4  13       87.48       89.15      2.36 o 
  -1   4  13      143.32      150.10      3.28 o 
   0   4  13      295.47      286.00      5.13 o 
   1   4  13      143.16      156.30      3.18 o 
   2   4  13       87.34       94.98      2.89 o 
   3   4  13      120.01      123.09      4.86 o 
   4   4  13       34.39       33.06      2.28 o 
   5   4  13       11.03        7.45      1.99 o 
  -5   5  13        8.91        1.03      2.30 o 
  -4   5  13        1.43        1.25      1.96 o 
  -3   5  13      397.96      406.50      7.12 o 
  -2   5  13       12.91       11.89      1.40 o 
  -1   5  13       69.02       72.90      1.95 o 
   0   5  13       33.84       31.28      1.71 o 
   1   5  13       69.25       72.56      3.25 o 
   2   5  13       12.81       11.29      1.44 o 
   3   5  13      398.15      419.95      8.20 o 
   4   5  13        1.45        0.95      1.71 o 
   5   5  13        8.96        7.77      1.99 o 
  -5   6  13        0.75        1.55      2.31 o 
  -4   6  13       26.14       27.64      2.72 o 
  -3   6  13      177.89      197.66      6.58 o 
  -2   6  13       96.85       98.01      2.63 o 
  -1   6  13      177.98      180.24      5.95 o 
   0   6  13       49.40       50.42      2.07 o 
   1   6  13      178.15      181.46      5.08 o 
   2   6  13       96.59      104.34      4.46 o 
   3   6  13      177.76      191.79      3.99 o 
   4   6  13       26.26       31.87      2.24 o 
   5   6  13        0.76        2.10      2.12 o 
  -5   7  13       21.44       17.73      2.97 o 
  -4   7  13       30.66       28.05      3.37 o 
  -3   7  13      240.44      220.52      5.54 o 
  -2   7  13       74.92       80.24      2.98 o 
  -1   7  13      176.81      175.28      4.12 o 
   0   7  13        0.57        1.68      1.60 o 
   1   7  13      177.04      175.10      5.08 o 
   2   7  13       75.02       79.10      5.00 o 
   3   7  13      240.71      222.36      5.12 o 
   4   7  13       30.58       27.60      3.47 o 
   5   7  13       21.56       18.16      2.73 o 
  -5   8  13        2.38        2.30      2.48 o 
  -4   8  13       26.02       29.29      2.80 o 
  -3   8  13       46.51       50.43      2.87 o 
  -2   8  13       46.09       46.36      3.80 o 
  -1   8  13       74.95       83.67      3.68 o 
   0   8  13       29.29       34.67      4.16 o 
   1   8  13       74.91       79.75      4.61 o 
   2   8  13       46.11       47.21      4.11 o 
   3   8  13       46.55       54.06      4.44 o 
   4   8  13       26.01       22.66      1.96 o 
   5   8  13        2.36        1.56      1.84 o 
  -5   9  13       26.55       26.93      3.32 o 
  -4   9  13       13.23       16.66      2.58 o 
  -3   9  13       75.53       85.17      3.48 o 
  -2   9  13      220.69      232.30      6.49 o 
  -1   9  13      163.44      168.26      8.81 o 
   0   9  13      142.04      182.68     21.72 o 
   1   9  13      163.16      168.18      6.70 o 
   2   9  13      220.59      214.45      9.61 o 
   3   9  13       75.31       84.00      4.04 o 
   4   9  13       13.18       10.86      3.37 o 
   5   9  13       26.56       23.02      2.81 o 
  -4  10  13       10.26        6.92      2.28 o 
  -3  10  13        4.79        6.52      1.75 o 
  -2  10  13       60.21       52.46      4.53 o 
  -1  10  13       11.39        9.79      3.49 o 
   0  10  13      190.18      194.72      8.80 o 
   1  10  13       11.35       10.43      6.23 o 
   2  10  13       60.19       53.80     10.11 o 
   3  10  13        4.79       -0.08      2.59 o 
   4  10  13       10.30        8.80      2.75 o 
  -4  11  13       23.15       20.88      2.67 o 
  -3  11  13        1.87       -2.33      2.33 o 
  -2  11  13       62.49       60.33      5.32 o 
  -1  11  13       62.71       73.72      8.51 o 
   0  11  13       26.15       23.11      4.49 o 
   1  11  13       62.71       62.08      5.83 o 
   2  11  13       62.47       59.36      8.54 o 
   3  11  13        1.89        2.76      2.38 o 
   4  11  13       23.23       21.50      3.30 o 
  -4  12  13       16.72       15.73      2.19 o 
  -3  12  13       15.09        7.95      3.45 o 
  -2  12  13       20.60       19.64      3.73 o 
  -1  12  13      154.43      164.66      8.96 o 
   0  12  13        0.11       -2.50      3.42 o 
   1  12  13      154.67      146.51      9.98 o 
   2  12  13       20.59       22.87      6.22 o 
   3  12  13       15.10       13.89      4.73 o 
   4  12  13       16.75       13.80      3.41 o 
  -3  13  13       11.46       13.39      3.89 o 
  -2  13  13        0.98        3.99      3.33 o 
  -1  13  13      118.31      120.54      7.98 o 
   0  13  13       88.19       69.34      6.30 o 
   1  13  13      118.40      113.59      7.72 o 
   2  13  13        0.97       -1.30      3.84 o 
   3  13  13       11.43       14.16      4.91 o 
  -3  14  13       17.45        9.38      4.08 o 
  -2  14  13       37.86       33.91      5.88 o 
  -1  14  13       46.63       47.21      6.61 o 
   0  14  13       91.57      104.00      7.51 o 
   1  14  13       46.67       53.56      6.28 o 
   2  14  13       37.84       43.59      5.95 o 
   3  14  13       17.48       17.65      5.12 o 
  -2  15  13       17.87        7.94      4.80 o 
  -1  15  13       17.60       13.08      4.87 o 
   0  15  13       35.32       34.62      5.54 o 
   1  15  13       17.60       21.10      5.31 o 
   2  15  13       17.86       15.02      5.03 o 
   0  16  13        7.14        3.27      4.55 o 
   0   0  14     1074.81     1110.03     20.12 o 
   1   0  14      177.41      173.31      4.40 o 
   2   0  14       29.99       32.60      1.67 o 
   3   0  14       40.09       43.11      2.14 o 
   4   0  14       50.48       53.52      3.94 o 
   5   0  14        0.62       -1.77      1.77 o 
  -5   1  14        9.32        9.49      2.20 o 
  -4   1  14       95.29       94.59      3.62 o 
  -3   1  14        3.00        2.80      1.45 o 
  -2   1  14      536.13      539.04      6.98 o 
  -1   1  14      182.21      181.85      3.74 o 
   0   1  14       58.45       62.37      2.35 o 
   1   1  14      181.91      175.77      3.49 o 
   2   1  14      536.19      533.85      6.97 o 
   3   1  14        2.94        5.12      1.49 o 
   4   1  14       95.45       95.43      4.21 o 
   5   1  14        9.31       10.67      2.18 o 
  -5   2  14        5.64        6.60      2.30 o 
  -4   2  14      119.32      126.62      4.06 o 
  -3   2  14      377.84      349.60      5.93 o 
  -2   2  14      405.00      393.25      5.67 o 
  -1   2  14        4.77        2.61      1.17 o 
   0   2  14      327.16      358.37      5.59 o 
   1   2  14        4.74        5.91      1.22 o 
   2   2  14      405.17      405.97      6.18 o 
   3   2  14      377.61      354.88      6.00 o 
   4   2  14      119.48      126.35      4.77 o 
   5   2  14        5.63        4.13      2.01 o 
  -5   3  14        4.74        2.92      2.61 o 
  -4   3  14      141.19      138.72      4.83 o 
  -3   3  14      214.30      210.70      4.84 o 
  -2   3  14      798.16      795.97      9.43 o 
  -1   3  14       24.17       21.07      1.35 o 
   0   3  14      278.19      263.35      4.53 o 
   1   3  14       24.09       23.27      1.77 o 
   2   3  14      798.83      790.95     12.00 o 
   3   3  14      213.98      218.07      4.98 o 
   4   3  14      141.40      145.41      3.80 o 
   5   3  14        4.77        5.55      1.91 o 
  -5   4  14       13.30       17.40      3.15 o 
  -4   4  14       69.17       61.80      4.89 o 
  -3   4  14      288.25      278.61      6.38 o 
  -2   4  14      198.03      201.85      3.73 o 
  -1   4  14       62.26       59.04      2.21 o 
   0   4  14        3.40        2.92      0.88 o 
   1   4  14       62.47       66.16      2.14 o 
   2   4  14      198.41      202.73      4.87 o 
   3   4  14      287.99      289.35      6.59 o 
   4   4  14       69.35       64.47      2.82 o 
   5   4  14       13.35       12.07      2.12 o 
  -5   5  14        6.13        7.02      2.49 o 
  -4   5  14       66.18       66.69      3.57 o 
  -3   5  14      357.88      338.54      9.71 o 
  -2   5  14      250.56      240.03      4.29 o 
  -1   5  14      164.44      149.19      2.87 o 
   0   5  14      220.60      220.33      4.53 o 
   1   5  14      164.08      143.96      4.61 o 
   2   5  14      250.35      244.05      4.84 o 
   3   5  14      357.77      351.82      7.25 o 
   4   5  14       66.33       65.76      2.97 o 
   5   5  14        6.12        4.71      2.10 o 
  -5   6  14       17.48       10.15      2.75 o 
  -4   6  14       48.83       47.61      3.17 o 
  -3   6  14      180.48      179.18      4.99 o 
  -2   6  14      311.24      297.86      5.32 o 
  -1   6  14      111.11      119.20      3.98 o 
   0   6  14      163.18      154.06      3.67 o 
   1   6  14      110.96      125.15      4.44 o 
   2   6  14      310.98      298.71      7.47 o 
   3   6  14      180.58      181.59      4.84 o 
   4   6  14       48.69       45.17      2.62 o 
   5   6  14       17.48       12.84      2.26 o 
  -5   7  14       11.25       10.72      2.79 o 
  -4   7  14       86.01       92.99      5.27 o 
  -3   7  14       59.01       48.03      2.86 o 
  -2   7  14       63.37       69.72      2.82 o 
  -1   7  14      362.50      364.53     12.01 o 
   0   7  14       31.90       30.95      3.96 o 
   1   7  14      362.13      362.97      9.85 o 
   2   7  14       63.42       58.59      4.57 o 
   3   7  14       59.02       55.06      4.43 o 
   4   7  14       85.96       97.67      5.24 o 
   5   7  14       11.29       10.23      2.25 o 
  -5   8  14        1.92       -1.98      2.44 o 
  -4   8  14       17.09       17.09      2.53 o 
  -3   8  14       23.51       21.33      2.29 o 
  -2   8  14      643.40      627.64     17.57 o 
  -1   8  14       62.02       58.13      3.10 o 
   0   8  14        7.57       10.25      3.39 o 
   1   8  14       62.13       65.35      4.44 o 
   2   8  14      643.84      632.67     18.38 o 
   3   8  14       23.46       19.60      4.27 o 
   4   8  14       17.09       15.81      2.29 o 
   5   8  14        1.93        2.75      2.99 o 
  -4   9  14       74.82       77.56      3.84 o 
  -3   9  14       19.96       10.25      2.33 o 
  -2   9  14      210.16      212.69      7.78 o 
  -1   9  14       62.25       61.29      5.38 o 
   0   9  14      222.81      228.17     10.09 o 
   1   9  14       62.44       66.12      6.02 o 
   2   9  14      210.25      187.75      9.18 o 
   3   9  14       19.90       16.98      3.04 o 
   4   9  14       74.82       72.62      4.43 o 
  -4  10  14        0.60        0.91      2.46 o 
  -3  10  14        3.10        0.76      1.62 o 
  -2  10  14       73.33       85.21      5.39 o 
  -1  10  14       32.41       38.06      5.06 o 
   0  10  14       61.10       54.85      5.33 o 
   1  10  14       32.42       29.79      4.73 o 
   2  10  14       73.44       68.98      9.39 o 
   3  10  14        3.10       -2.37      2.37 o 
   4  10  14        0.58        1.04      2.58 o 
  -4  11  14        4.99        5.60      2.54 o 
  -3  11  14       42.00       37.82      4.56 o 
  -2  11  14       44.01       45.83      4.61 o 
  -1  11  14       54.50       58.47      6.07 o 
   0  11  14      130.69      149.68      8.20 o 
   1  11  14       54.41       63.90      6.14 o 
   2  11  14       44.06       39.42      5.48 o 
   3  11  14       42.05       35.37      6.17 o 
   4  11  14        5.00        8.39      3.68 o 
  -3  12  14        6.83        2.21      3.17 o 
  -2  12  14       50.47       57.08      5.08 o 
  -1  12  14      129.87      145.63     11.45 o 
   0  12  14        0.39       -1.94      3.25 o 
   1  12  14      129.90      158.01      8.69 o 
   2  12  14       50.42       51.32      8.90 o 
   3  12  14        6.80       12.30      4.66 o 
  -3  13  14       14.71       15.55      4.23 o 
  -2  13  14        0.83       -1.83      3.90 o 
  -1  13  14       40.60       40.29      8.87 o 
   0  13  14       27.08       33.79      5.14 o 
   1  13  14       40.65       49.47      6.11 o 
   2  13  14        0.84        0.92      3.90 o 
   3  13  14       14.73       11.72      5.19 o 
  -2  14  14        2.99        0.94      4.44 o 
  -1  14  14        6.85       11.79      4.79 o 
   0  14  14       12.36       12.54      6.53 o 
   1  14  14        6.87       13.59      6.89 o 
   2  14  14        2.99        0.77      4.25 o 
  -1  15  14       22.06       25.85      5.67 o 
   0  15  14        1.56       -2.08      9.26 o 
   1  15  14       22.04       22.23      5.54 o 
   1   0  15      112.42      113.54      2.93 o 
   2   0  15       38.80       49.62      2.11 o 
   3   0  15      746.92      750.31     10.31 o 
   4   0  15      140.98      132.07      3.88 o 
   5   0  15       71.31       73.48      3.60 o 
  -5   1  15       11.13       10.21      2.46 o 
  -4   1  15       70.29       74.43      3.29 o 
  -3   1  15      442.16      435.77      6.52 o 
  -2   1  15       96.07      103.53      2.70 o 
  -1   1  15      124.79      124.62      3.07 o 
   0   1  15       43.64       49.01      1.56 o 
   1   1  15      124.80      121.75      3.26 o 
   2   1  15       95.94      103.93      2.96 o 
   3   1  15      442.13      429.75      6.95 o 
   4   1  15       70.31       74.34      2.99 o 
   5   1  15       11.09       10.46      2.20 o 
  -5   2  15        0.39        0.73      2.13 o 
  -4   2  15       50.09       49.80      2.84 o 
  -3   2  15      228.66      234.33      4.75 o 
  -2   2  15       85.96       87.08      2.50 o 
  -1   2  15      287.15      278.31      5.05 o 
   0   2  15       88.91       85.65      3.16 o 
   1   2  15      287.36      280.29      5.09 o 
   2   2  15       85.76       89.45      3.16 o 
   3   2  15      228.52      236.69      4.86 o 
   4   2  15       50.14       47.69      2.73 o 
   5   2  15        0.39        1.98      1.85 o 
  -5   3  15       57.30       64.58      3.79 o 
  -4   3  15        3.95        6.20      2.05 o 
  -3   3  15      532.93      533.46      7.93 o 
  -2   3  15     1149.73     1146.27     12.86 o 
  -1   3  15      141.55      144.27      3.08 o 
   0   3  15      142.22      144.19      3.40 o 
   1   3  15      141.38      135.12      3.77 o 
   2   3  15     1150.22     1120.03     15.12 o 
   3   3  15      532.82      528.41      9.60 o 
   4   3  15        3.94        4.01      1.72 o 
   5   3  15       57.20       60.86      3.12 o 
  -5   4  15        3.54        8.62      3.30 o 
  -4   4  15       71.25       67.20      4.15 o 
  -3   4  15      156.45      156.41      5.09 o 
  -2   4  15      281.05      275.06      4.30 o 
  -1   4  15       17.31       14.55      1.47 o 
   0   4  15       63.94       68.85      2.52 o 
   1   4  15       17.42       16.90      1.63 o 
   2   4  15      281.21      269.24      5.19 o 
   3   4  15      156.45      159.43      3.86 o 
   4   4  15       71.12       70.80      3.10 o 
   5   4  15        3.52        5.73      2.16 o 
  -5   5  15       11.44       13.21      2.79 o 
  -4   5  15       19.29       18.74      2.59 o 
  -3   5  15        4.99        5.36      2.02 o 
  -2   5  15       32.38       37.39      2.35 o 
  -1   5  15      103.81      103.61      2.27 o 
   0   5  15       38.81       44.64      2.45 o 
   1   5  15      103.96      107.74      5.55 o 
   2   5  15       32.26       40.25      2.01 o 
   3   5  15        4.95        8.81      1.88 o 
   4   5  15       19.22       19.24      2.22 o 
   5   5  15       11.48       13.67      2.32 o 
  -5   6  15        0.49       -1.71      2.31 o 
  -4   6  15        0.83       -0.72      2.01 o 
  -3   6  15       73.62       72.44      3.33 o 
  -2   6  15      101.92       93.35      3.35 o 
  -1   6  15      139.77      142.54      5.74 o 
   0   6  15      340.03      305.19      6.72 o 
   1   6  15      139.87      146.98      6.18 o 
   2   6  15      101.84      103.96     11.26 o 
   3   6  15       73.79       76.95      3.47 o 
   4   6  15        0.86        0.27      1.68 o 
   5   6  15        0.49       -0.30      1.99 o 
  -5   7  15        5.39        4.52      3.06 o 
  -4   7  15        5.40        4.41      2.26 o 
  -3   7  15       29.88       35.54      2.64 o 
  -2   7  15      317.29      301.01      5.99 o 
  -1   7  15      345.02      358.01     12.15 o 
   0   7  15        0.57        1.79      2.96 o 
   1   7  15      344.95      345.16      7.48 o 
   2   7  15      317.42      294.21      9.33 o 
   3   7  15       29.93       35.31      7.40 o 
   4   7  15        5.41        8.25      1.73 o 
   5   7  15        5.40        1.04      2.56 o 
  -4   8  15        7.82        4.54      2.58 o 
  -3   8  15       22.45       16.81      2.16 o 
  -2   8  15      132.82      123.22      6.27 o 
  -1   8  15       81.60       82.65      6.13 o 
   0   8  15       14.12       10.22      3.72 o 
   1   8  15       81.98       86.08      5.23 o 
   2   8  15      132.64      123.85      7.66 o 
   3   8  15       22.40       17.42      4.43 o 
   4   8  15        7.83        3.98      3.30 o 
  -4   9  15        7.42       11.33      2.79 o 
  -3   9  15       16.04       12.89      2.29 o 
  -2   9  15       40.81       49.26      4.43 o 
  -1   9  15      244.25      246.63     10.56 o 
   0   9  15       14.54       13.57      3.86 o 
   1   9  15      244.24      256.05     10.74 o 
   2   9  15       40.82       46.33      5.32 o 
   3   9  15       16.01       12.51      2.90 o 
   4   9  15        7.43       10.93      3.45 o 
  -4  10  15       16.20       18.06      2.94 o 
  -3  10  15        2.63       10.09      4.49 o 
  -2  10  15       35.51       28.86      4.08 o 
  -1  10  15       31.78       42.06      5.44 o 
   0  10  15       46.36       47.17      5.27 o 
   1  10  15       31.76       31.55      5.37 o 
   2  10  15       35.55       33.37      5.87 o 
   3  10  15        2.64       -0.88      2.48 o 
   4  10  15       16.19       17.37      3.20 o 
  -3  11  15        5.87        0.17      3.38 o 
  -2  11  15       14.21       15.16      5.82 o 
  -1  11  15       53.89       60.45      8.47 o 
   0  11  15       41.81       48.39      5.61 o 
   1  11  15       53.68       59.29      7.77 o 
   2  11  15       14.15       13.63      4.55 o 
   3  11  15        5.87        4.83      4.42 o 
  -3  12  15        0.11        1.32      5.21 o 
  -2  12  15        8.93        3.96      6.04 o 
  -1  12  15       49.65       58.76      6.25 o 
   0  12  15       14.68       17.39      8.60 o 
   1  12  15       49.64       64.13      6.51 o 
   2  12  15        8.91        9.46      4.52 o 
   3  12  15        0.10       -3.83      3.83 o 
  -2  13  15       75.32       71.09      7.35 o 
  -1  13  15       31.17       30.22      5.40 o 
   0  13  15       10.95       13.92      4.60 o 
   1  13  15       31.17       36.99      5.58 o 
   2  13  15       75.23       68.31      7.01 o 
  -2  14  15       19.52       27.43      5.68 o 
  -1  14  15       17.30       24.19      5.34 o 
   0  14  15       51.06       40.41      5.92 o 
   1  14  15       17.32       25.38      5.49 o 
   2  14  15       19.55       14.13      5.48 o 
   0  15  15        2.87        4.20      6.74 o 
   0   0  16       34.94       36.45      2.31 o 
   1   0  16       67.27       64.89      2.67 o 
   2   0  16      272.04      281.99      6.26 o 
   3   0  16        1.43        6.69      1.81 o 
   4   0  16        2.57        4.13      1.76 o 
   5   0  16        0.02        3.35      2.23 o 
  -5   1  16        0.44        0.87      2.60 o 
  -4   1  16       12.10       10.73      1.89 o 
  -3   1  16      835.29      829.31     11.19 o 
  -2   1  16      205.62      199.47      5.18 o 
  -1   1  16      191.52      196.94      3.95 o 
   0   1  16        4.32        4.02      0.97 o 
   1   1  16      191.52      195.45      4.81 o 
   2   1  16      205.26      196.91      5.13 o 
   3   1  16      835.05      829.88     11.18 o 
   4   1  16       12.05       11.34      2.61 o 
   5   1  16        0.44       -0.74      2.13 o 
  -5   2  16       12.50       18.23      3.34 o 
  -4   2  16       28.64       27.50      2.78 o 
  -3   2  16      156.71      162.98      4.36 o 
  -2   2  16      174.61      204.62      5.22 o 
  -1   2  16      164.52      150.84      3.71 o 
   0   2  16      291.20      257.68      4.64 o 
   1   2  16      164.06      153.41      3.73 o 
   2   2  16      174.67      200.06      5.15 o 
   3   2  16      156.82      163.00      4.02 o 
   4   2  16       28.60       26.13      2.33 o 
   5   2  16       12.51       20.74      2.41 o 
  -5   3  16        1.11       -0.80      2.66 o 
  -4   3  16       15.13       12.19      2.32 o 
  -3   3  16       79.89       78.58      3.36 o 
  -2   3  16       24.49       25.67      1.87 o 
  -1   3  16      149.77      140.92      3.19 o 
   0   3  16       19.22       24.23      1.65 o 
   1   3  16      149.84      143.87      4.00 o 
   2   3  16       24.50       27.37      2.38 o 
   3   3  16       80.23       78.41      2.91 o 
   4   3  16       15.18       14.73      2.57 o 
   5   3  16        1.12       -0.05      2.65 o 
  -5   4  16       13.38        9.57      3.19 o 
  -4   4  16       12.74       12.30      2.85 o 
  -3   4  16       37.31       40.21      2.35 o 
  -2   4  16       39.64       38.53      2.97 o 
  -1   4  16      208.93      194.55      4.78 o 
   0   4  16       14.32       21.21      1.77 o 
   1   4  16      209.02      203.46      4.08 o 
   2   4  16       39.64       43.96      3.16 o 
   3   4  16       37.36       44.15      2.63 o 
   4   4  16       12.73       15.12      2.85 o 
   5   4  16       13.44       16.28      2.42 o 
  -5   5  16       10.03       14.73      3.30 o 
  -4   5  16      102.67      109.96      4.91 o 
  -3   5  16       50.24       56.46      3.13 o 
  -2   5  16      286.87      289.34      5.99 o 
  -1   5  16      177.33      186.53      3.82 o 
   0   5  16      379.63      359.15      7.62 o 
   1   5  16      177.15      184.26      5.58 o 
   2   5  16      286.88      302.18      7.60 o 
   3   5  16       50.19       57.69      3.35 o 
   4   5  16      102.63      110.00      4.67 o 
   5   5  16       10.07        9.64      2.37 o 
  -5   6  16        3.20       -1.60      3.66 o 
  -4   6  16       42.34       40.91      3.67 o 
  -3   6  16      161.41      171.22      5.79 o 
  -2   6  16       29.92       34.79      2.86 o 
  -1   6  16      116.36      102.38      6.44 o 
   0   6  16      203.31      203.06      5.40 o 
   1   6  16      116.26      104.80      6.25 o 
   2   6  16       29.91       38.44      4.14 o 
   3   6  16      161.27      170.57      4.98 o 
   4   6  16       42.28       48.19      2.71 o 
   5   6  16        3.19        2.23      2.73 o 
  -4   7  16       53.73       61.95      4.19 o 
  -3   7  16       81.44       90.12      8.02 o 
  -2   7  16      122.03      122.09      4.31 o 
  -1   7  16       18.35       15.79      4.09 o 
   0   7  16        2.81        3.28      2.99 o 
   1   7  16       18.36       19.89      2.18 o 
   2   7  16      122.15      125.76     18.06 o 
   3   7  16       81.46       87.07      7.02 o 
   4   7  16       53.80       65.37      3.72 o 
  -4   8  16       17.59       15.49      2.93 o 
  -3   8  16        7.48        4.90      3.38 o 
  -2   8  16       14.63       17.38      3.51 o 
  -1   8  16       14.28       18.36      6.82 o 
   0   8  16       75.14       74.47      5.93 o 
   1   8  16       14.25       15.87      4.07 o 
   2   8  16       14.68        9.30      4.04 o 
   3   8  16        7.50        9.16      7.28 o 
   4   8  16       17.59       20.11      5.08 o 
  -4   9  16        2.92        2.31      2.44 o 
  -3   9  16       13.23       15.45      3.52 o 
  -2   9  16        1.08        0.16      3.71 o 
  -1   9  16      289.79      296.00     11.85 o 
   0   9  16       62.94       54.59      5.56 o 
   1   9  16      289.90      305.18     14.15 o 
   2   9  16        1.08       -2.33      5.58 o 
   3   9  16       13.25       16.18      4.21 o 
   4   9  16        2.90        3.29      3.54 o 
  -4  10  16       24.96       17.27      3.46 o 
  -3  10  16        4.04        4.51      3.88 o 
  -2  10  16        4.03        1.52      4.04 o 
  -1  10  16       32.68       34.99      6.72 o 
   0  10  16       26.34       25.22      4.73 o 
   1  10  16       32.61       35.96      5.39 o 
   2  10  16        4.03        4.54      6.12 o 
   3  10  16        4.06       -0.90      2.79 o 
   4  10  16       24.97       22.13      6.18 o 
  -3  11  16        3.35        1.08      5.47 o 
  -2  11  16       20.01        9.37      4.44 o 
  -1  11  16      100.60       94.77      9.60 o 
   0  11  16       32.43       38.40      5.27 o 
   1  11  16      100.82      108.80      7.83 o 
   2  11  16       20.04       11.35      4.36 o 
   3  11  16        3.34        4.75      4.64 o 
  -3  12  16        1.00        3.18      3.75 o 
  -2  12  16       47.72       46.11      6.29 o 
  -1  12  16       32.31       28.44      5.35 o 
   0  12  16       71.82       78.01      6.92 o 
   1  12  16       32.29       31.74      5.61 o 
   2  12  16       47.76       52.10      6.38 o 
   3  12  16        1.00       -0.66      7.25 o 
  -2  13  16       26.37       23.49      5.67 o 
  -1  13  16       31.58       34.78      5.84 o 
   0  13  16        0.00       -1.34      3.69 o 
   1  13  16       31.57       43.35      8.28 o 
   2  13  16       26.40       20.77      5.41 o 
  -1  14  16       12.67       13.83      5.31 o 
   0  14  16        5.05        5.63      4.48 o 
   1  14  16       12.66       17.00      5.43 o 
   1   0  17       70.67       67.35      2.44 o 
   2   0  17        4.42        7.54      2.15 o 
   3   0  17        7.60        8.10      1.66 o 
   4   0  17        2.22       -0.14      1.58 o 
   5   0  17      132.45      155.11      6.23 o 
  -5   1  17       24.71       31.11      4.51 o 
  -4   1  17        3.40        6.87      2.52 o 
  -3   1  17       46.06       46.31      3.60 o 
  -2   1  17      652.68      648.41     10.89 o 
  -1   1  17      124.70      114.38      3.81 o 
   0   1  17      367.63      350.46      6.76 o 
   1   1  17      124.43      115.93      3.23 o 
   2   1  17      652.40      629.10     12.41 o 
   3   1  17       46.20       45.92      2.45 o 
   4   1  17        3.39        2.27      1.77 o 
   5   1  17       24.69       29.64      3.58 o 
  -5   2  17       33.19       34.75      4.36 o 
  -4   2  17       35.72       46.97      4.56 o 
  -3   2  17       15.34       14.71      2.65 o 
  -2   2  17       75.39       70.53      3.31 o 
  -1   2  17       17.46       16.47      2.02 o 
   0   2  17      237.54      247.95      4.31 o 
   1   2  17       17.46       17.65      1.70 o 
   2   2  17       75.67       72.55      3.38 o 
   3   2  17       15.29       16.16      1.90 o 
   4   2  17       35.71       45.35      2.76 o 
   5   2  17       33.17       36.08      3.26 o 
  -5   3  17       14.61       12.65      4.07 o 
  -4   3  17       45.96       50.00      4.29 o 
  -3   3  17      118.38      125.06      5.89 o 
  -2   3  17        2.70        2.85      1.62 o 
  -1   3  17      139.52      144.19      4.10 o 
   0   3  17        2.93        3.64      0.95 o 
   1   3  17      139.42      148.33      3.74 o 
   2   3  17        2.76        2.48      2.14 o 
   3   3  17      118.52      124.98      4.03 o 
   4   3  17       45.89       48.58      3.00 o 
   5   3  17       14.63       14.74      2.65 o 
  -5   4  17       10.46        5.59      6.46 o 
  -4   4  17       41.73       46.66      3.91 o 
  -3   4  17       72.68       76.38      4.15 o 
  -2   4  17       48.26       48.80      3.26 o 
  -1   4  17        3.88        3.09      2.20 o 
   0   4  17       13.02       14.18      1.42 o 
   1   4  17        3.89        2.29      1.43 o 
   2   4  17       48.29       44.88      2.97 o 
   3   4  17       72.73       75.59      3.48 o 
   4   4  17       41.75       52.83      4.13 o 
   5   4  17       10.40       10.80      3.26 o 
  -4   5  17       46.13       44.63      3.86 o 
  -3   5  17      159.86      166.62      6.61 o 
  -2   5  17       77.43       82.46      9.74 o 
  -1   5  17      130.98      123.84      3.65 o 
   0   5  17      645.55      628.39     12.19 o 
   1   5  17      130.98      127.26      4.83 o 
   2   5  17       77.49       93.33      5.33 o 
   3   5  17      159.95      162.74      5.94 o 
   4   5  17       46.08       54.76      2.95 o 
  -4   6  17       39.63       44.96      3.88 o 
  -3   6  17       36.28       39.21      3.36 o 
  -2   6  17       19.79       14.18      2.63 o 
  -1   6  17       38.61       30.92      3.20 o 
   0   6  17      126.98      139.75      5.43 o 
   1   6  17       38.69       35.37      3.80 o 
   2   6  17       19.79       23.01      4.50 o 
   3   6  17       36.34       33.18      5.14 o 
   4   6  17       39.64       47.43      5.14 o 
  -4   7  17       17.18       19.12      3.18 o 
  -3   7  17        0.89        2.46      2.29 o 
  -2   7  17        9.54        7.01      3.86 o 
  -1   7  17       17.13       19.94      4.24 o 
   0   7  17      257.91      245.47      7.04 o 
   1   7  17       17.23       22.99      3.95 o 
   2   7  17        9.49        9.89      4.15 o 
   3   7  17        0.89        0.00      3.77 o 
   4   7  17       17.16       20.61      4.76 o 
  -4   8  17        4.94        6.29      2.74 o 
  -3   8  17       11.30       18.99      2.92 o 
  -2   8  17       13.35        8.80      8.56 o 
  -1   8  17       43.57       39.42      5.09 o 
   0   8  17        6.86        8.02      3.84 o 
   1   8  17       43.61       40.91      5.24 o 
   2   8  17       13.24       11.91      4.40 o 
   3   8  17       11.26       15.93      5.20 o 
   4   8  17        4.92        8.57      3.61 o 
  -3   9  17        0.58       -2.82      2.82 o 
  -2   9  17       57.60       50.91      5.83 o 
  -1   9  17       42.60       39.92      5.20 o 
   0   9  17       17.54       16.82      4.41 o 
   1   9  17       42.67       48.12      7.12 o 
   2   9  17       57.65       60.82      6.35 o 
   3   9  17        0.59       -3.81      3.81 o 
  -3  10  17       22.04       19.40      4.17 o 
  -2  10  17       15.54       15.30      4.75 o 
  -1  10  17       11.07       20.02      4.69 o 
   0  10  17        5.50        0.98      3.80 o 
   1  10  17       11.07       18.87      4.82 o 
   2  10  17       15.49       16.43      4.65 o 
   3  10  17       22.03       11.12      4.94 o 
  -3  11  17       28.82       35.19      4.91 o 
  -2  11  17       15.75       21.11      5.22 o 
  -1  11  17       27.53       32.53      5.46 o 
   0  11  17       35.82       35.84     11.52 o 
   1  11  17       27.46       29.50      7.51 o 
   2  11  17       15.76       32.27     15.33 o 
   3  11  17       28.77       25.61      9.73 o 
  -2  12  17        0.88        0.21      4.30 o 
  -1  12  17       33.50       46.53      6.29 o 
   0  12  17       39.17       37.43      5.84 o 
   1  12  17       33.47       29.15      5.71 o 
   2  12  17        0.89       -2.94      4.18 o 
  -1  13  17       24.15       39.19      6.16 o 
   0  13  17       25.97       17.95      5.26 o 
   1  13  17       24.15       33.00      6.00 o 
   0   0  18      359.19      314.36     10.10 o 
   1   0  18       95.21      106.29      3.79 o 
   2   0  18       56.64       61.22      3.25 o 
   3   0  18       23.78       18.52      2.21 o 
   4   0  18        2.84        3.82      2.59 o 
  -4   1  18       27.03       23.25      3.13 o 
  -3   1  18       10.28        7.90      2.24 o 
  -2   1  18       54.67       56.47      3.86 o 
  -1   1  18        7.22        8.61      1.92 o 
   0   1  18        6.43       12.15      2.22 o 
   1   1  18        7.23       11.27      2.04 o 
   2   1  18       54.61       57.26      3.12 o 
   3   1  18       10.16        7.87      2.66 o 
   4   1  18       27.07       27.15      2.84 o 
  -4   2  18        7.33        5.42      4.57 o 
  -3   2  18        5.04        3.82      2.08 o 
  -2   2  18      173.56      164.11      5.52 o 
  -1   2  18      124.83      117.08      3.90 o 
   0   2  18       97.90      100.51      3.63 o 
   1   2  18      124.94      118.61      4.70 o 
   2   2  18      173.37      172.22      4.90 o 
   3   2  18        5.04        2.89      1.81 o 
   4   2  18        7.34        6.67      4.24 o 
  -4   3  18       29.91       36.46      3.56 o 
  -3   3  18       96.25       92.28      4.48 o 
  -2   3  18       59.44       62.52      3.67 o 
  -1   3  18        1.26        2.45      1.99 o 
   0   3  18       75.40       80.36      4.59 o 
   1   3  18        1.26        3.60      1.95 o 
   2   3  18       59.55       60.21      3.50 o 
   3   3  18       96.18       89.48      4.33 o 
   4   3  18       29.95       28.95      2.68 o 
  -4   4  18       17.55       16.22      3.66 o 
  -3   4  18       29.44       26.45      3.13 o 
  -2   4  18       53.77       56.78      3.56 o 
  -1   4  18       43.51       31.71      2.63 o 
   0   4  18        8.44        9.28      1.96 o 
   1   4  18       43.47       31.35      2.47 o 
   2   4  18       53.89       54.23      3.32 o 
   3   4  18       29.26       28.00      3.17 o 
   4   4  18       17.53       19.95      2.40 o 
  -4   5  18       33.65       36.21      4.18 o 
  -3   5  18       65.90       70.77      4.13 o 
  -2   5  18      173.01      179.08      7.11 o 
  -1   5  18       43.58       47.78      2.83 o 
   0   5  18       59.93       65.47      3.99 o 
   1   5  18       43.53       42.58      4.00 o 
   2   5  18      172.41      168.13      7.18 o 
   3   5  18       65.93       81.09      7.65 o 
   4   5  18       33.58       38.25      3.35 o 
  -4   6  18       58.92       65.25      4.43 o 
  -3   6  18       16.33       20.27      2.84 o 
  -2   6  18       30.20       30.87      3.02 o 
  -1   6  18       66.52       61.72      4.00 o 
   0   6  18       10.68        8.63      2.63 o 
   1   6  18       66.44       58.90      4.29 o 
   2   6  18       30.34       27.75      4.81 o 
   3   6  18       16.27       21.94      4.70 o 
   4   6  18       58.82       58.52      3.68 o 
  -4   7  18       26.28       24.03      3.45 o 
  -3   7  18       20.36       19.38      2.78 o 
  -2   7  18       40.16       35.97      5.16 o 
  -1   7  18       41.19       33.95      5.05 o 
   0   7  18        2.02        0.41      2.99 o 
   1   7  18       41.18       41.10      3.12 o 
   2   7  18       40.07       37.86      5.32 o 
   3   7  18       20.36       21.78      5.03 o 
   4   7  18       26.30       25.93      7.75 o 
  -3   8  18        5.81        3.86      2.08 o 
  -2   8  18       60.92       63.56      6.21 o 
  -1   8  18       19.77       25.85      9.78 o 
   0   8  18        1.46        1.26      3.57 o 
   1   8  18       19.84       21.56      4.50 o 
   2   8  18       61.08       66.05      6.28 o 
   3   8  18        5.81        2.95      6.58 o 
  -3   9  18       36.15       44.86      4.84 o 
  -2   9  18        7.39        6.54      7.18 o 
  -1   9  18       29.07       29.79      8.00 o 
   0   9  18        8.84        3.40      3.77 o 
   1   9  18       29.00       32.43      5.26 o 
   2   9  18        7.41       16.88      5.56 o 
   3   9  18       36.10       44.40      9.90 o 
  -3  10  18        0.66        4.00      3.61 o 
  -2  10  18       22.60       20.54      4.97 o 
  -1  10  18       56.59       57.99      6.40 o 
   0  10  18        6.85        0.57      3.64 o 
   1  10  18       56.46       63.31      6.40 o 
   2  10  18       22.58       27.96      5.77 o 
   3  10  18        0.65       -4.01      4.01 o 
  -2  11  18        3.54        4.28      4.65 o 
  -1  11  18        5.46        9.44      4.66 o 
   0  11  18       87.04       86.52     11.26 o 
   1  11  18        5.46        3.65      4.43 o 
   2  11  18        3.54        2.65      4.24 o 
  -1  12  18        1.70       17.61      5.09 o 
   0  12  18        0.03       10.98      4.54 o 
   1  12  18        1.71       -1.54      4.35 o 
   1   0  19       80.81       65.92      4.09 o 
   2   0  19       20.67       20.40      2.41 o 
   3   0  19        0.03       -1.32      2.37 o 
   4   0  19       12.60       19.53      3.00 o 
  -4   1  19       16.71       21.62      3.14 o 
  -3   1  19        3.07        2.36      2.47 o 
  -2   1  19       44.60       37.93      3.31 o 
  -1   1  19       30.65       37.37      2.66 o 
   0   1  19        1.73        1.30      2.13 o 
   1   1  19       30.73       44.11      2.82 o 
   2   1  19       44.66       38.99      2.85 o 
   3   1  19        3.06       -1.24      1.99 o 
   4   1  19       16.69       15.39      3.98 o 
  -4   2  19        0.63        2.88      2.66 o 
  -3   2  19        1.14        3.10      2.49 o 
  -2   2  19       56.39       49.43      4.93 o 
  -1   2  19      340.89      335.69      7.82 o 
   0   2  19      424.79      421.53      8.85 o 
   1   2  19      340.63      325.15      7.74 o 
   2   2  19       56.41       55.45      3.46 o 
   3   2  19        1.15        2.26      2.31 o 
   4   2  19        0.63       -2.85      2.85 o 
  -4   3  19       14.88       25.53      4.45 o 
  -3   3  19       24.31       18.77      2.86 o 
  -2   3  19       20.76       22.05      3.29 o 
  -1   3  19       33.66       36.83      2.94 o 
   0   3  19       85.11       78.58      3.61 o 
   1   3  19       33.81       34.49      3.90 o 
   2   3  19       20.66       22.74      2.76 o 
   3   3  19       24.35       20.22      3.47 o 
   4   3  19       14.84       15.53      3.34 o 
  -4   4  19        3.93       11.21      3.07 o 
  -3   4  19       18.85       22.42      2.97 o 
  -2   4  19       16.35       21.36      2.79 o 
  -1   4  19       43.63       42.87      2.92 o 
   0   4  19      255.18      237.32      5.95 o 
   1   4  19       43.54       39.75      2.80 o 
   2   4  19       16.40       21.51      2.60 o 
   3   4  19       18.87       20.91      2.91 o 
   4   4  19        3.95        4.81      2.83 o 
  -4   5  19        0.87        4.20      2.78 o 
  -3   5  19        9.18        7.23      2.61 o 
  -2   5  19        0.68        1.11      2.45 o 
  -1   5  19       27.74       25.35      2.38 o 
   0   5  19       28.65       20.50      3.53 o 
   1   5  19       27.66       19.76      3.41 o 
   2   5  19        0.68        0.69      3.53 o 
   3   5  19        9.26        8.34      2.43 o 
   4   5  19        0.87        0.43      2.50 o 
  -4   6  19        0.97       -1.28      3.23 o 
  -3   6  19        1.01       -1.36      2.30 o 
  -2   6  19       29.57       27.20      2.92 o 
  -1   6  19       43.13       38.84      3.56 o 
   0   6  19       24.35       23.83      3.12 o 
   1   6  19       43.02       46.13      3.58 o 
   2   6  19       29.71       22.29      4.74 o 
   3   6  19        1.02        1.32      3.96 o 
   4   6  19        0.99       -5.46      6.45 o 
  -3   7  19       73.82       85.94      5.55 o 
  -2   7  19        6.00        2.80      3.71 o 
  -1   7  19        1.11        0.28      3.38 o 
   0   7  19       98.08       88.12      8.51 o 
   1   7  19        1.07       -1.62      2.60 o 
   2   7  19        6.02        1.60      3.47 o 
   3   7  19       73.78       72.33      7.30 o 
  -3   8  19       21.00       18.61      5.58 o 
  -2   8  19        5.47        7.93      4.34 o 
  -1   8  19       16.00       21.66      4.55 o 
   0   8  19       12.38       12.51      4.16 o 
   1   8  19       15.95       20.26      4.74 o 
   2   8  19        5.45        1.67      4.03 o 
   3   8  19       20.91       24.25      5.54 o 
  -3   9  19       38.62       33.63      6.15 o 
  -2   9  19        0.15        2.00      4.01 o 
  -1   9  19       19.61       18.72      4.71 o 
   0   9  19        3.04        0.35      3.71 o 
   1   9  19       19.55       20.79      7.38 o 
   2   9  19        0.15        1.26      5.14 o 
   3   9  19       38.55       43.63      7.48 o 
  -2  10  19        4.08        3.97      7.43 o 
  -1  10  19        5.03       -2.84      3.83 o 
   0  10  19        3.19        0.47      4.07 o 
   1  10  19        5.01        7.92      9.11 o 
   2  10  19        4.08        3.87      4.59 o 
  -1  11  19        1.28       -0.73      7.66 o 
   0  11  19        4.17       -1.88      4.02 o 
   1  11  19        1.27       -1.20      4.19 o 
   0  12  19       10.76        5.03      4.74 o 
   0   0  20       13.66        9.93      2.73 o 
   1   0  20      159.13      163.07      4.85 o 
   2   0  20       13.95        8.99      2.49 o 
   3   0  20       49.37       43.09      3.65 o 
   4   0  20       19.51       17.64      4.84 o 
  -4   1  20        5.54        4.16      2.73 o 
  -3   1  20       15.60       17.54      2.98 o 
  -2   1  20        8.82        9.79      2.58 o 
  -1   1  20       25.16       25.07      2.82 o 
   0   1  20        0.64        0.12      1.95 o 
   1   1  20       25.10       25.40      2.80 o 
   2   1  20        8.81       10.14      2.58 o 
   3   1  20       15.57       14.54      3.23 o 
   4   1  20        5.53        7.11      2.98 o 
  -4   2  20       24.16       30.10      4.31 o 
  -3   2  20        6.82        2.06      2.91 o 
  -2   2  20       57.46       55.89      3.70 o 
  -1   2  20       62.96       60.25      3.59 o 
   0   2  20       56.95       60.90      3.64 o 
   1   2  20       63.02       63.69      3.54 o 
   2   2  20       57.29       55.95      3.74 o 
   3   2  20        6.86        2.69      2.41 o 
   4   2  20       24.15       28.26      5.99 o 
  -4   3  20       21.96       15.10      3.25 o 
  -3   3  20       11.02       12.39      3.37 o 
  -2   3  20       36.58       35.96      3.26 o 
  -1   3  20       46.98       49.03      3.60 o 
   0   3  20        6.07        4.90      2.93 o 
   1   3  20       46.91       42.51      3.08 o 
   2   3  20       36.59       31.27      4.25 o 
   3   3  20       10.98       17.11      3.22 o 
   4   3  20       22.01       23.57      4.12 o 
  -3   4  20        5.62        8.23      3.31 o 
  -2   4  20       27.34       25.48      2.97 o 
  -1   4  20       39.56       38.85      2.95 o 
   0   4  20       17.52       11.23      2.15 o 
   1   4  20       39.46       35.66      2.79 o 
   2   4  20       27.38       31.31      2.80 o 
   3   4  20        5.61        4.92      3.53 o 
  -3   5  20        7.32        7.60      3.43 o 
  -2   5  20       33.15       41.02      3.59 o 
  -1   5  20        0.02       -0.28      2.89 o 
   0   5  20        8.50        2.89      2.63 o 
   1   5  20        0.02        0.91      3.10 o 
   2   5  20       33.14       39.46      8.31 o 
   3   5  20        7.29        8.09     10.68 o 
  -3   6  20       41.07       40.26      4.01 o 
  -2   6  20       22.75       15.78      2.60 o 
  -1   6  20       72.49       78.82      4.73 o 
   0   6  20        0.36        0.35      2.45 o 
   1   6  20       72.42       73.14      7.05 o 
   2   6  20       22.72       19.25      6.45 o 
   3   6  20       41.12       42.69      6.11 o 
  -3   7  20        0.16       -0.59      2.41 o 
  -2   7  20        7.07        2.64      4.03 o 
  -1   7  20       34.29       27.91      4.79 o 
   0   7  20        1.93       -0.96      3.05 o 
   1   7  20       34.26       30.74      3.23 o 
   2   7  20        7.07       10.04      4.74 o 
   3   7  20        0.16        3.52      4.64 o 
  -2   8  20        1.50       -2.62      5.22 o 
  -1   8  20       24.11       23.01      4.73 o 
   0   8  20       60.94       64.84      6.38 o 
   1   8  20       24.11       29.25     10.40 o 
   2   8  20        1.49        5.60      5.35 o 
  -2   9  20        0.62       -0.33      4.22 o 
  -1   9  20       17.42       20.31      4.95 o 
   0   9  20       10.96        4.13      4.01 o 
   1   9  20       17.39       13.71      4.87 o 
   2   9  20        0.62       -1.10      4.18 o 
  -1  10  20        6.98        8.88      4.60 o 
   0  10  20       49.17       53.26      6.32 o 
   1  10  20        6.97       14.60      8.74 o 
   0  11  20       34.19       37.02      6.22 o 
   1   0  21       15.52       25.29      3.69 o 
   2   0  21        2.47       -0.35      2.61 o 
   3   0  21        0.83       -1.64      2.90 o 
  -3   1  21        2.55       -2.76      2.76 o 
  -2   1  21        3.09        3.19      2.50 o 
  -1   1  21       24.24       23.63      2.86 o 
   0   1  21       48.88       42.33      2.84 o 
   1   1  21       24.18       22.16      3.25 o 
   2   1  21        3.06       -0.40      2.62 o 
   3   1  21        2.53        7.08      2.94 o 
  -3   2  21        2.97        5.71      2.79 o 
  -2   2  21       11.94       12.71      2.85 o 
  -1   2  21       17.99        8.60      2.50 o 
   0   2  21       41.70       46.70      3.27 o 
   1   2  21       18.05       12.72      2.46 o 
   2   2  21       11.91       11.73      3.04 o 
   3   2  21        2.99        1.03      3.08 o 
  -3   3  21        1.13        4.41      2.96 o 
  -2   3  21       49.35       44.90      3.58 o 
  -1   3  21       18.58       20.13      2.68 o 
   0   3  21       63.92       64.02      3.50 o 
   1   3  21       18.56       25.08      2.76 o 
   2   3  21       49.54       54.57      3.55 o 
   3   3  21        1.11       -2.85      2.85 o 
  -3   4  21        7.52       11.17      4.10 o 
  -2   4  21       18.90       19.81      2.94 o 
  -1   4  21        5.99        1.85      2.15 o 
   0   4  21       39.77       45.69      3.00 o 
   1   4  21        5.98        2.70      3.01 o 
   2   4  21       18.99       22.40      2.90 o 
   3   4  21        7.58        4.61      2.65 o 
  -3   5  21       27.46       28.35      3.84 o 
  -2   5  21       15.40       12.58      3.78 o 
  -1   5  21       12.10       14.96      2.21 o 
   0   5  21       49.41       50.09      4.39 o 
   1   5  21       12.06       18.02      4.58 o 
   2   5  21       15.47       13.93      4.47 o 
   3   5  21       27.36       31.58      5.63 o 
  -3   6  21       11.58        8.44      4.09 o 
  -2   6  21       30.72       27.32      5.01 o 
  -1   6  21        4.46        6.29      2.91 o 
   0   6  21       17.80       17.44      4.21 o 
   1   6  21        4.49        4.08      2.66 o 
   2   6  21       30.74       30.20      5.56 o 
   3   6  21       11.58        2.94      6.18 o 
  -2   7  21       20.11       15.39      4.77 o 
  -1   7  21       10.26        6.14      9.75 o 
   0   7  21        0.28        3.27      2.48 o 
   1   7  21       10.16       11.77      2.86 o 
   2   7  21       20.19       23.14      5.27 o 
  -2   8  21        7.27       15.79      5.01 o 
  -1   8  21        6.44       10.01      4.41 o 
   0   8  21       26.42       29.98      5.34 o 
   1   8  21        6.49        8.98      4.56 o 
   2   8  21        7.23       10.54      7.53 o 
  -1   9  21        4.30        7.69      4.23 o 
   0   9  21        1.20        2.04      4.16 o 
   1   9  21        4.30        6.73      5.19 o 
   0   0  22       82.75       75.86     11.39 o 
   1   0  22       67.04       73.90      4.69 o 
   2   0  22       22.90       16.23      3.37 o 
   3   0  22        0.38        1.50      3.17 o 
  -3   1  22        3.85        2.08      3.16 o 
  -2   1  22        2.04        6.84      3.69 o 
  -1   1  22       14.94       11.06      3.10 o 
   0   1  22        5.49        5.43      2.43 o 
   1   1  22       14.88       12.61      3.00 o 
   2   1  22        2.08        0.77      2.85 o 
   3   1  22        3.86       11.51      3.75 o 
  -3   2  22        6.48        4.48      4.91 o 
  -2   2  22        0.48        3.39      3.23 o 
  -1   2  22       20.95       19.74      2.89 o 
   0   2  22       17.26       17.00      2.63 o 
   1   2  22       20.98       18.33      3.17 o 
   2   2  22        0.47       -1.72      2.70 o 
   3   2  22        6.53        0.45      6.74 o 
  -3   3  22        3.47       -0.08      3.64 o 
  -2   3  22        7.54        8.18      3.49 o 
  -1   3  22       17.94       12.48      2.72 o 
   0   3  22       35.58       40.99      2.89 o 
   1   3  22       17.93       13.99      2.57 o 
   2   3  22        7.54        4.96      3.06 o 
   3   3  22        3.47        0.33      3.15 o 
  -2   4  22        1.92        5.07      3.29 o 
  -1   4  22       21.66       14.85      2.63 o 
   0   4  22        1.65        7.13      2.12 o 
   1   4  22       21.62       17.36      3.35 o 
   2   4  22        1.92        9.01      4.20 o 
  -2   5  22        2.14        5.45      2.71 o 
  -1   5  22        4.54        6.89      3.14 o 
   0   5  22        1.01        0.12      2.82 o 
   1   5  22        4.60        6.42      3.04 o 
   2   5  22        2.10        1.33      3.93 o 
  -2   6  22        3.44        0.10      3.93 o 
  -1   6  22        5.01        3.17      2.92 o 
   0   6  22       36.38       27.44      4.76 o 
   1   6  22        4.98        3.90      2.77 o 
   2   6  22        3.42       -0.17      4.84 o 
  -1   7  22        6.08        5.30      4.11 o 
   0   7  22       23.22       19.90      3.29 o 
   1   7  22        6.15        4.45      2.83 o 
  -1   8  22       10.50       16.10      4.72 o 
   0   8  22       14.10       16.31      4.93 o 
   1   8  22       10.48       15.18      4.89 o 
   1   0  23        0.34       -2.72      3.01 o 
   2   0  23        1.14       -0.50      2.94 o 
  -2   1  23        2.13        0.66      3.00 o 
  -1   1  23        8.73       12.63      4.19 o 
   0   1  23        0.39       -0.84      2.39 o 
   1   1  23        8.76       11.14      3.11 o 
   2   1  23        2.13        0.76      3.01 o 
  -2   2  23        5.55        7.32      3.09 o 
  -1   2  23        7.41        0.66      3.37 o 
   0   2  23        2.07        4.16      3.12 o 
   1   2  23        7.41        3.81      2.78 o 
   2   2  23        5.55        0.25      2.85 o 
  -2   3  23        1.99       -2.83      2.83 o 
  -1   3  23        3.23        3.60      2.83 o 
   0   3  23       14.18       22.72      3.66 o 
   1   3  23        3.23        1.18      2.30 o 
   2   3  23        1.98        3.96      3.16 o 
  -2   4  23       12.34       14.48      3.12 o 
  -1   4  23       36.72       38.35      3.24 o 
   0   4  23       18.93       15.15      3.27 o 
   1   4  23       36.64       28.54      4.52 o 
   2   4  23       12.35       18.32      7.17 o 
  -1   5  23        5.92        1.80      3.06 o 
   0   5  23        0.16        1.74      2.87 o 
   1   5  23        5.89        3.73      2.89 o 
  -1   6  23        8.02       10.41      3.30 o 
   0   6  23       35.79       27.43      3.82 o 
   1   6  23        8.05       10.13      3.24 o 
   0   0  24      120.72      127.96      7.41 o 
   1   0  24       18.30       18.04      4.05 o 
  -1   1  24        5.96        9.53      3.18 o 
   0   1  24        1.22        5.37      3.48 o 
   1   1  24        5.95       10.70      3.21 o 
  -1   2  24       12.21       12.03      3.28 o 
   0   2  24       38.11       46.31      6.00 o 
   1   2  24       12.17        8.28      3.17 o 
  -1   3  24        1.42        2.30      3.63 o 
   0   3  24        2.72        1.30      2.40 o 
   1   3  24        1.40        1.01      2.60 o 
   0   4  24        0.07       -2.72      3.72 o 
                                                 
